# Supplementary material for: Saliva Proteome, Metabolome and Microbiome Signatures for Detection of Alzheimer’s Disease
Source: Metabolites. 2024 Dec 19;14(12):714. doi: 10.3390/metabo14120714 (PMC11677859; doi:10.3390/metabo14120714)
Supplement: Supplementary file 1 [file metabolites-14-00714-s001.zip]

Archive with 2 entries (2 files):
- metabolites-3228406 - Supplementary.pdf
- metabolites-3228406-Supplemental Table 20241011.xlsx
