# Supplementary material for: Saliva Proteome, Metabolome and Microbiome Signatures for Detection of Alzheimer’s Disease
Source: Metabolites. 2024 Dec 19;14(12):714. doi: 10.3390/metabo14120714 (PMC11677859; doi:10.3390/metabo14120714)
Supplement: Supplementary file 1 [file metabolites-14-00714-s001.zip › metabolites-3228406-Supplemental Table 20241011.xlsx]

## Sheet: KEY
Article: Saliva Proteome, Metabolome and Microbiome Signatures for Preclinical Detection of Alzheimer’s Disease.
Authors: Maxime François, Dana Pascovici, Yanan Wang, Toan Vu, Jian-Wei Liu, David Beale, Maryam Hor, Jane Hecker, Jeff Faunt, John Maddison, Sally Johns, and Wayne Leifert*.
The following information is available in this spreadsheet
TAB name	Description
Table S1	Correlation of measured saliva proteins with various blood plasma measures
Table S2	Correlation of measured saliva metabolites with various blood plasma measures
Table S3	WGCNA cluster membership and kME ranking for all saliva proteins - can filter to select specific cluster
Table S4	WGCNA cluster membership and kME ranking for all saliva metabolites - can filter to select specific cluster
Table S5	Phenotypic and plasma measurment characteristics in microbiome subcohort and full cohort
Table S6	WGCNA cluster membership and kME ranking for all saliva microbiome species
Table S7	Statistics including differential expression for microbiome data
Table S8	List of protein and metabolite biomarkers with ranking and AUC
Table S9	Protein differential expression results for pairwise comparisons C-MCI, C-AD, MCI-AD
Table S10	Metabolite differential expression results for pairwise comparisons C-MCI, C-AD, MCI-AD
Color highlighting
P-value significance	P-value less than 0.05
Down-regulation or low correlations	Correlation < -0.4 or fold change < 1.5
Up-regulation or high correlation	Correlation > 0.4 or fold change > 1.5
Area under the curve	AUC > 0.8

## Sheet: Table S1
ID	homocysteine.cor.Cor	homocysteine.cor.Pval	b12.cor.Cor	b12.cor.Pval	age.control.cor.Cor	age.control.cor.Pval	age.case.cor.Cor	age.case.cor.Pval	tau.cor.Cor	tau.cor.Pval	APOE4.list.logFC	APOE4.list.P.Value	APOE4.list.logistic.Pval	APOE4.list.logistic.adj	Gender.list.logFC	Gender.list.P.Value	Gender.list.logistic.Pval	Gender.list.logistic.adj	Status.list.logFC	Status.list.P.Value	Status.list.logistic.Pval	Status.list.logistic.adj	Entry	Entry.Name	pname	Gene.Names	FirstGene
14-3-3.protein.sigma	-0.0569215	0.618294	-0.225053	0.0461421	-0.349953	0.0268539	-0.0101703	0.950336	-0.486608	5.44168e-06	-0.655391	0.032119	0.0372649	1	-0.523855	0.0716876	0.0732539	1	-1.79175	1.87374e-12	1.87299e-05	0.0131484	P31947	1433S_HUMAN	14-3-3 protein sigma	SFN HME1	SFN
Cornifin-A	0.151643	0.182178	-0.175307	0.122269	0.30525	0.0554482	-0.0589945	0.717653	-0.426655	8.82132e-05	-0.525168	0.050548	0.0514577	1	-0.254137	0.321981	0.304306	1	-0.658317	0.00877541	0.0112149	1	P35321	SPR1A_HUMAN	Cornifin-A	SPRR1A	SPRR1A
Small.proline-rich.protein.3	0.0380004	0.739518	-0.29665	0.0079379	0.0985726	0.545089	-0.0519939	0.75001	-0.42422	9.77354e-05	-0.883166	0.00464271	0.00650267	1	-0.148768	0.622706	0.613691	1	-1.0799	0.00018932	0.00064604	0.399253	Q9UBC9	SPRR3_HUMAN	Small proline-rich protein 3	SPRR3 SPRC	SPRR3
Aldehyde.dehydrogenase,.dimeric.NADP-preferring	-0.0800918	0.482896	-0.197397	0.0812042	-0.00150391	0.992652	-0.147262	0.364519	-0.417156	0.000130999	-0.480579	0.0722337	0.0670039	1	-0.433046	0.0875926	0.0816966	1	-0.849452	0.000553364	0.00128208	0.752583	P30838	AL3A1_HUMAN	Aldehyde dehydrogenase, dimeric NADP-preferring	ALDH3A1 ALDH3	ALDH3A1
Heme-binding.protein.2	-0.0396858	0.728404	-0.168255	0.138277	0.0381128	0.815383	-0.179367	0.268097	-0.413975	0.000149152	-1.19033	0.00920936	0.0135355	1	0.442657	0.314702	0.31888	1	-1.04015	0.0160793	0.021858	1	Q9Y5Z4	HEBP2_HUMAN	Heme-binding protein 2	HEBP2 C6orf34 SOUL	HEBP2
14-3-3.protein.eta	0.173672	0.125847	-0.149697	0.187919	-0.034351	0.833334	-0.0697435	0.66892	-0.412474	0.000158501	-0.49154	0.201767	0.205786	1	-0.335495	0.358695	0.358153	1	-1.07924	0.00236806	0.00486863	1	Q04917	1433F_HUMAN	14-3-3 protein eta	YWHAH YWHA1	YWHAH
Thioredoxin	0.0774749	0.497355	-0.255629	0.0229791	0.158878	0.327477	-0.19542	0.226877	-0.39803	0.000280473	-0.725878	0.00513522	0.00581699	1	-0.484584	0.0513374	0.0462756	1	-1.04652	9.81464e-06	7.44909e-05	0.0503559	P10599	THIO_HUMAN	Thioredoxin	TXN TRDX TRX TRX1	TXN
Peroxiredoxin-6	0.0668721	0.558175	-0.251606	0.0252999	0.127659	0.432453	-0.184777	0.253689	-0.397393	0.000287445	-0.548386	0.0173543	0.0170992	1	-0.233535	0.291454	0.260848	1	-0.740903	0.000524845	0.000969791	0.580905	P30041	PRDX6_HUMAN	Peroxiredoxin-6	PRDX6 AOP2 KIAA0106	PRDX6
Plasminogen.activator.inhibitor.2	0.0897423	0.431562	-0.233883	0.0380299	0.0693526	0.67067	-0.194405	0.229347	-0.389608	0.000386619	-0.427388	0.295437	0.296326	1	-0.166766	0.667248	0.665654	1	-1.21061	0.00123467	0.0025008	1	P05120	PAI2_HUMAN	Plasminogen activator inhibitor 2	SERPINB2 PAI2 PLANH2	SERPINB2
Small.proline-rich.protein.2D	0.176148	0.120458	-0.11581	0.309457	0.585247	7.29142e-05	0.17932	0.268224	-0.370854	0.000766798	-2.00599	0.000940699	0.0026427	1	-0.43567	0.46183	0.469032	1	-1.27484	0.0284616	0.0378385	1	P22532	SPR2D_HUMAN	Small proline-rich protein 2D	SPRR2D	SPRR2D
Protein.LEG1.homolog	-0.241676	0.0318934	-0.170178	0.133763	-0.399909	0.0105662	-0.284627	0.0750629	-0.369471	0.000805216	-0.384157	0.401948	0.406953	1	-0.065196	0.880838	0.880904	1	-1.11078	0.00884456	0.0158241	1	Q6P5S2	LEG1H_HUMAN	Protein LEG1 homolog	LEG1 C6orf58	LEG1
Heat.shock-related.70.kDa.protein.2	0.0306469	0.78861	-0.0816674	0.474299	0.0876696	0.590628	-0.255386	0.111726	-0.369278	0.000810707	-0.641478	0.0203766	0.0265463	1	-0.304669	0.250578	0.240164	1	-0.383759	0.145238	0.142489	1	P54652	HSP72_HUMAN	Heat shock-related 70 kDa protein 2	HSPA2	HSPA2
Carbonic.anhydrase.1	0.306717	0.00597211	0.104345	0.360109	0.0791216	0.627461	-0.0542136	0.739702	0.368124	0.000844314	0.657944	0.372592	0.383288	1	1.61585	0.0190205	0.0271594	1	2.0985	0.00195589	0.00483678	1	P00915	CAH1_HUMAN	Carbonic anhydrase 1	CA1	CA1
Annexin.A3	0.0313134	0.784122	0.255456	0.023075	-0.0127246	0.937885	0.139857	0.389389	0.364765	0.000949453	1.33143	0.0283386	0.0363113	1	0.867285	0.1344	0.145207	1	3.23845	4.67297e-10	4.90198e-06	0.00360296	P12429	ANXA3_HUMAN	Annexin A3	ANXA3 ANX3	ANXA3
Cystatin-S	-0.12678	0.265544	-0.143127	0.208264	-0.220723	0.171106	-0.0226083	0.889868	-0.364447	0.000960025	-0.549877	0.161393	0.165621	1	-0.559268	0.132239	0.136923	1	-2.05632	7.76336e-10	1.47918e-05	0.0104135	P01036	CYTS_HUMAN	Cystatin-S	CST4	CST4
Mesothelin	0.0599058	0.599973	0.0638387	0.576204	0.0499812	0.759394	0.255604	0.11141	0.364167	0.000969398	0.31151	0.52836	0.53123	1	-0.416364	0.372916	0.377577	1	1.37172	0.00250961	0.0052178	1	Q13421	MSLN_HUMAN	Mesothelin	MSLN MPF	MSLN
Homeobox.protein.SIX5	-0.212145	0.0605241	-0.0157394	0.890498	-0.136808	0.39991	-0.257208	0.109105	-0.357761	0.00120785	-0.133172	0.616797	0.600469	1	-0.249436	0.321458	0.306991	1	-0.422791	0.0897601	0.0918245	1	Q8N196	SIX5_HUMAN	Homeobox protein SIX5	SIX5 DMAHP	SIX5
Tubulin.beta-6.chain	0.0486892	0.670025	0.22441	0.046785	0.159971	0.324116	0.150228	0.354831	0.356761	0.00124954	0.280714	0.402826	0.395015	1	0.209945	0.509206	0.501084	1	1.45591	8.48116e-07	3.21088e-05	0.0222193	Q9BUF5	TBB6_HUMAN	Tubulin beta-6 chain	TUBB6	TUBB6
Myosin-10	0.00292222	0.979609	0.103604	0.363548	0.213934	0.184993	0.138655	0.393519	0.352755	0.00142991	0.26481	0.393894	0.382736	1	-0.0380291	0.897367	0.89421	1	1.1353	4.98416e-05	0.000383208	0.245637	P35580	MYH10_HUMAN	Myosin-10	MYH10	MYH10
Tubulin.beta-8.chain-like.protein.LOC260334	0.0968114	0.396015	0.263264	0.01907	0.322701	0.0422637	0.165742	0.306737	0.350025	0.00156597	0.285883	0.474523	0.473021	1	0.303258	0.422931	0.421682	1	1.65882	2.83429e-06	8.24628e-05	0.0556624
Interleukin-1.receptor.antagonist.protein	0.0940047	0.409916	-0.282321	0.0117076	0.257866	0.10817	-0.0549667	0.736214	-0.347881	0.00168091	-0.721506	0.0149502	0.0168598	1	-0.453698	0.109698	0.105031	1	-1.17459	1.29453e-05	0.000109116	0.0732846	P18510	IL1RA_HUMAN	Interleukin-1 receptor antagonist protein	IL1RN IL1F3 IL1RA	IL1RN
Ezrin	0.0386468	0.735249	-0.0839141	0.462184	0.0220435	0.892603	-0.239704	0.136286	-0.340534	0.00213468	-0.438886	0.164063	0.163038	1	-0.348118	0.244724	0.238987	1	-0.416929	0.161007	0.160116	1	P15311	EZRI_HUMAN	Ezrin	EZR VIL2	EZR
Involucrin	0.11278	0.322373	-0.163254	0.150556	0.00174331	0.991482	0.105031	0.518929	-0.340466	0.00213933	-0.194079	0.533673	0.522737	1	-0.194574	0.509985	0.498655	1	-0.484512	0.0971241	0.0958601	1	P07476	INVO_HUMAN	Involucrin	IVL	IVL
Cellular.retinoic.acid-binding.protein.2	0.0638108	0.576371	-0.220362	0.0510016	0.171243	0.29073	0.00327717	0.983988	-0.333291	0.00268687	-1.05262	0.017672	0.0254957	1	-0.537937	0.20581	0.213216	1	-1.37044	0.000871933	0.00301416	1	P29373	RABP2_HUMAN	Cellular retinoic acid-binding protein 2	CRABP2	CRABP2
Serine.protease.inhibitor.Kazal-type.5	-0.0754451	0.508725	-0.0963411	0.398325	0.166587	0.304241	-0.14274	0.379592	-0.332401	0.00276291	-0.828948	0.0158558	0.0273263	1	-0.58083	0.0766441	0.0877673	1	-0.593179	0.0692252	0.0817347	1	Q9NQ38	ISK5_HUMAN	Serine protease inhibitor Kazal-type 5	SPINK5	SPINK5
Alpha-actinin-1	0.134731	0.236479	0.199414	0.0780832	0.265664	0.0975492	0.0550056	0.736034	0.332382	0.00276459	0.905033	0.172471	0.183928	1	0.90478	0.149466	0.160561	1	3.4839	6.48756e-10	2.73129e-06	0.00203754	P12814	ACTN1_HUMAN	Alpha-actinin-1	ACTN1	ACTN1
Triosephosphate.isomerase	0.0825601	0.469465	-0.160785	0.156911	0.254002	0.113748	-0.294251	0.0653236	-0.33067	0.00291628	-0.51732	0.0327823	0.0301652	1	-0.245485	0.289916	0.263435	1	-0.401528	0.0805472	0.0713062	1	P60174	TPIS_HUMAN	Triosephosphate isomerase	TPI1 TPI	TPI1
Hemoglobin.subunit.epsilon	0.326831	0.003284	0.107262	0.346764	0.00866918	0.957659	0.0880172	0.58915	0.328181	0.00315018	0.335424	0.624935	0.630512	1	1.10915	0.0852212	0.0986915	1	1.84425	0.0034676	0.00786807	1	P02100	HBE_HUMAN	Hemoglobin subunit epsilon	HBE1 HBE	HBE1
Acyl-CoA-binding.protein	0.0439506	0.700533	-0.134254	0.238159	0.27738	0.0831203	-0.172876	0.286086	-0.327846	0.0031829	-0.527466	0.0342714	0.0317014	1	-0.282943	0.234972	0.212978	1	-0.270859	0.253887	0.232167	1	P07108	ACBP_HUMAN	Acyl-CoA-binding protein	DBI	DBI
Cystatin-B	0.0877374	0.441964	-0.185028	0.102578	0.228894	0.155408	-0.073798	0.650868	-0.327457	0.00322133	-0.726689	0.00715	0.00879861	1	-0.332441	0.201389	0.187661	1	-0.642489	0.0119572	0.0135166	1	P04080	CYTB_HUMAN	Cystatin-B	CSTB CST6 STFB	CSTB
Myeloperoxidase	0.174549	0.123917	0.244124	0.030147	0.0532086	0.744363	0.0542555	0.739507	0.326699	0.00329734	1.20362	0.0225197	0.0291748	1	0.58295	0.248637	0.257772	1	2.75888	1.29517e-09	4.05468e-06	0.00300452	P05164	PERM_HUMAN	Myeloperoxidase	MPO	MPO
Calmodulin-like.protein.3	0.121251	0.28712	-0.18674	0.099382	0.142721	0.379655	-0.182542	0.259575	-0.326532	0.00331432	-0.69677	0.0348883	0.0392624	1	-0.340904	0.28049	0.275101	1	-0.532169	0.0889995	0.0917396	1	P27482	CALL3_HUMAN	Calmodulin-like protein 3	CALML3	CALML3
Heat.shock.factor-binding.protein.1	-0.00154248	0.989236	-0.26769	0.0170765	-0.00845989	0.958681	-0.168432	0.298842	-0.326281	0.00333994	-1.25822	0.00275195	0.00534461	1	-0.295159	0.469389	0.469624	1	-2.03085	5.4976e-08	1.01224e-05	0.00722739	O75506	HSBP1_HUMAN	Heat shock factor-binding protein 1	HSBP1 HSF1BP	HSBP1
Ras-related.protein.Rab-11A	0.0752416	0.509872	0.149784	0.187658	-0.00841366	0.958906	0.137243	0.398399	0.325553	0.0034152	0.223648	0.388136	0.364379	1	0.225955	0.357274	0.333326	1	0.54805	0.0231987	0.0219027	1	P62491	RB11A_HUMAN	Ras-related protein Rab-11A	RAB11A RAB11	RAB11A
Glia.maturation.factor.gamma	0.248845	0.0270054	-0.0302721	0.791135	0.047172	0.772549	0.032609	0.841675	0.323738	0.00360969	0.13985	0.714185	0.711426	1	0.437956	0.224025	0.223563	1	1.01959	0.00371064	0.00577906	1	O60234	GMFG_HUMAN	Glia maturation factor gamma	GMFG	GMFG
BPI.fold-containing.family.B.member.1	0.182424	0.107592	0.0938033	0.410924	0.169206	0.296592	0.181305	0.262875	0.320888	0.00393504	1.0682	0.0281678	0.0355898	1	0.170668	0.714932	0.716213	1	2.71236	4.35129e-11	2.96201e-06	0.00220374	Q8TDL5	BPIB1_HUMAN	BPI fold-containing family B member 1	BPIFB1 C20orf114 LPLUNC1 UNQ706/PRO1357	BPIFB1
Synaptic.vesicle.membrane.protein.VAT-1.homolog	-0.00445725	0.968902	0.162347	0.152869	0.109043	0.502997	0.0883744	0.587634	0.317858	0.00430937	0.381511	0.421091	0.424179	1	0.444141	0.322145	0.326276	1	2.25359	4.11502e-08	1.01259e-05	0.00722739	Q99536	VAT1_HUMAN	Synaptic vesicle membrane protein VAT-1 homolog	VAT1	VAT1
Macrophage.migration.inhibitory.factor	0.047975	0.67459	-0.226289	0.0449271	0.286584	0.0729959	-0.181743	0.261705	-0.317599	0.0043428	-0.47903	0.0337065	0.028191	1	-0.262025	0.224434	0.193647	1	-0.499474	0.0186795	0.0162765	1	P14174	MIF_HUMAN	Macrophage migration inhibitory factor	MIF GLIF MMIF	MIF
Nucleobindin-1	-0.109816	0.335334	-0.122947	0.280381	-0.226431	0.160024	-0.11005	0.499038	-0.31689	0.0044354	-0.207539	0.412316	0.387965	1	-0.209349	0.382625	0.357871	1	-0.933606	4.23207e-05	0.000209159	0.136999	Q02818	NUCB1_HUMAN	Nucleobindin-1	NUCB1 NUC	NUCB1
Thioredoxin.domain-containing.protein.17	-0.0864685	0.448619	-0.186564	0.0997074	0.0794985	0.625817	-0.0235114	0.885498	-0.316209	0.00452603	-0.918271	0.0112572	0.0175628	1	-0.443086	0.20296	0.205662	1	-1.48843	5.68069e-06	0.000222666	0.145623	Q9BRA2	TXD17_HUMAN	Thioredoxin domain-containing protein 17	TXNDC17 TXNL5	TXNDC17
Deleted.in.malignant.brain.tumors.1.protein	0.0592521	0.603966	0.177576	0.117432	0.323023	0.0420467	-0.0347801	0.831282	0.315377	0.004639	1.08439	0.00138526	0.00279183	1	-0.0101608	0.975511	0.975052	1	1.56336	3.13886e-07	3.00943e-05	0.0209155	Q9UGM3	DMBT1_HUMAN	Deleted in malignant brain tumors 1 protein	DMBT1 GP340	DMBT1
Hemoglobin.subunit.beta	0.305793	0.00613257	0.161565	0.154881	0.165935	0.306164	0.0508755	0.75522	0.314688	0.00473445	0.234329	0.619058	0.620652	1	0.445455	0.31715	0.323337	1	1.44612	0.000773028	0.00266239	1	P68871	HBB_HUMAN	Hemoglobin subunit beta	HBB	HBB
Serpin.B5	0.209706	0.0636133	-0.248804	0.0270312	0.0468867	0.773889	-0.0752456	0.644469	-0.314597	0.00474724	-0.70066	0.0549733	0.0612342	1	0.016787	0.961699	0.961164	1	-1.13408	0.000755603	0.00207783	1	P36952	SPB5_HUMAN	Serpin B5	SERPINB5 PI5	SERPINB5
Cystatin-SN	-0.145314	0.201325	-0.138305	0.22416	-0.174414	0.281752	-0.0483186	0.767172	-0.314126	0.00481363	-0.481014	0.174023	0.174074	1	-0.495606	0.138778	0.139568	1	-1.85446	7.42571e-10	7.39241e-06	0.0053595	P01037	CYTN_HUMAN	Cystatin-SN	CST1	CST1
Suprabasin	0.119613	0.29373	0.0376518	0.741824	0.125386	0.440757	-0.0483534	0.767009	-0.311577	0.00518739	-0.398892	0.327386	0.337423	1	-0.656372	0.08695	0.106517	1	-0.831627	0.0284833	0.0447569	1	Q6UWP8	SBSN_HUMAN	Suprabasin	SBSN UNQ698/PRO1343	SBSN
Heat.shock.cognate.71.kDa.protein	0.0160963	0.888031	-0.080068	0.483026	0.170559	0.292689	-0.256776	0.109722	-0.310599	0.00533753	-0.533514	0.0476241	0.0554839	1	-0.180926	0.482771	0.465701	1	-0.195373	0.446563	0.43098	1	P11142	HSP7C_HUMAN	Heat shock cognate 71 kDa protein	HSPA8 HSC70 HSP73 HSPA10	HSPA8
Tubulin.alpha-1C.chain	-0.0129445	0.909853	0.269407	0.0163529	0.195602	0.226435	0.0362273	0.824369	0.310298	0.00538457	0.260761	0.616285	0.618988	1	0.32347	0.511286	0.514967	1	1.98678	1.97212e-05	0.000188654	0.124512	Q9BQE3	TBA1C_HUMAN	Tubulin alpha-1C chain	TUBA1C TUBA6	TUBA1C
Hemoglobin.subunit.alpha	0.244306	0.0300205	0.208479	0.0652151	0.247207	0.124079	0.174802	0.280669	0.310219	0.00539695	0.410573	0.387747	0.392483	1	0.819942	0.0663947	0.0755102	1	2.40185	3.44063e-09	6.89496e-06	0.00501263	P69905	HBA_HUMAN	Hemoglobin subunit alpha	HBA1; HBA2	HBA1;
Interleukin-36.alpha	0.070543	0.536723	-0.17465	0.123697	0.161335	0.319956	0.034463	0.832798	-0.30793	0.00576705	-0.76048	0.0550986	0.0656716	1	-0.0771907	0.838841	0.837684	1	-0.742685	0.0467547	0.0570993	1	Q9UHA7	IL36A_HUMAN	Interleukin-36 alpha	IL36A FIL1E IL1E IL1F6	IL36A
Out.at.first.protein.homolog	0.0753785	0.5091	0.0957819	0.401082	-0.195821	0.225906	0.22859	0.155971	0.306386	0.00602924	0.359474	0.217637	0.206867	1	-0.0194782	0.944032	0.941854	1	0.440473	0.1082	0.103817	1	Q86UD1	OAF_HUMAN	Out at first protein homolog	OAF NS5ATP13TP2	OAF
Poly(U)-specific.endoribonuclease	0.0787871	0.490077	-0.131783	0.246987	0.042429	0.794901	-0.0819593	0.615129	-0.306301	0.00604388	-1.05454	0.0278615	0.0402801	1	-0.554953	0.226252	0.237149	1	-0.87966	0.0523567	0.0669312	1
Putative.neutrophil.cytosol.factor.1C	0.00421365	0.970601	0.030117	0.792182	0.248009	0.122825	-0.229543	0.154206	0.305863	0.00612028	0.209931	0.476782	0.46246	1	0.506357	0.0677122	0.0655391	1	1.07947	4.84978e-05	0.00027673	0.179874	A8MVU1	NCF1C_HUMAN	Putative neutrophil cytosol factor 1C	NCF1C SH3PXD1C	NCF1C
Cocaine.esterase	0.00515789	0.964017	-0.0762749	0.50406	0.0842661	0.605179	-0.115115	0.479368	-0.305644	0.00615881	-0.582462	0.198134	0.209227	1	-0.308898	0.472595	0.475895	1	-0.372733	0.383545	0.390391	1	O00748	EST2_HUMAN	Cocaine esterase	CES2 ICE	CES2
Follistatin-related.protein.1	-0.123772	0.277141	-0.0303245	0.790782	0.0343284	0.833442	0.138148	0.395265	-0.304178	0.00642231	-0.426965	0.166059	0.162642	1	-0.339646	0.245578	0.238369	1	-1.01595	0.000307855	0.00135909	0.795065	Q12841	FSTL1_HUMAN	Follistatin-related protein 1	FSTL1 FRP	FSTL1
BPI.fold-containing.family.A.member.2	-0.0179444	0.875274	-0.125326	0.27111	-0.125516	0.44028	0.0480071	0.768631	-0.302144	0.0068043	-0.486159	0.224283	0.227506	1	-0.535548	0.156844	0.161765	1	-2.03447	2.8695e-09	3.20183e-05	0.0221887	Q96DR5	BPIA2_HUMAN	BPI fold-containing family A member 2	BPIFA2 C20orf70 SPLUNC2 UNQ510/PRO1025	BPIFA2
Glutathione.S-transferase.P	0.135208	0.234807	-0.243028	0.0309188	0.209928	0.193553	-0.249598	0.120367	-0.300583	0.00711089	-0.456325	0.035792	0.0272596	1	-0.076747	0.71297	0.686765	1	-0.672749	0.000831709	0.000909693	0.548545	P09211	GSTP1_HUMAN	Glutathione S-transferase P	GSTP1 FAEES3 GST3	GSTP1
Jupiter.microtubule.associated.homolog.1	0.0590732	0.60506	-0.217112	0.0546096	0.144191	0.374714	-0.29517	0.0644486	-0.300104	0.00720746	-0.714988	0.0971417	0.103022	1	-0.634724	0.120296	0.125356	1	-2.08644	2.60191e-08	6.13962e-06	0.00446965	Q9UK76	JUPI1_HUMAN	Jupiter microtubule associated homolog 1	JPT1 ARM2 HN1	JPT1
Mucin-5B	0.040088	0.72576	0.207506	0.0665084	0.17388	0.283252	-0.0214211	0.895619	0.298999	0.0074343	0.771208	0.0561462	0.0618201	1	0.0136134	0.971907	0.971722	1	2.28017	1.64441e-11	2.49016e-06	0.00186264	Q9HC84	MUC5B_HUMAN	Mucin-5B	MUC5B MUC5	MUC5B
Fatty.aldehyde.dehydrogenase	0.0182294	0.873309	-0.145789	0.199838	0.115547	0.477708	-0.249963	0.119808	-0.298977	0.00743891	-0.647144	0.168218	0.175215	1	-0.783719	0.0769483	0.0847613	1	-1.32909	0.00214638	0.00447692	1
Aldehyde.dehydrogenase.family.3.member.B1	0.0751685	0.510284	-0.14712	0.195721	0.107443	0.509321	-0.0629688	0.699493	-0.298684	0.00750018	-0.873144	0.0797762	0.0884544	1	-0.481137	0.310881	0.316799	1	-1.32179	0.00428841	0.00765769	1	P43353	AL3B1_HUMAN	Aldehyde dehydrogenase family 3 member B1	ALDH3B1 ALDH7	ALDH3B1
Coactosin-like.protein	0.13669	0.229669	0.211311	0.0615666	0.196225	0.224931	-0.0672345	0.680184	0.297429	0.00776764	0.159464	0.76168	0.763283	1	0.0983222	0.843478	0.844483	1	2.08667	8.21894e-06	0.000128293	0.0855714	Q14019	COTL1_HUMAN	Coactosin-like protein	COTL1 CLP	COTL1
Tubulin.beta-4A.chain	0.0635512	0.577927	0.349476	0.00159468	0.115436	0.478134	0.177409	0.273443	0.297239	0.00780901	0.361788	0.41464	0.416372	1	0.38166	0.363251	0.365485	1	1.99079	2.95887e-07	2.2733e-05	0.0158903	P04350	TBB4A_HUMAN	Tubulin beta-4A chain	TUBB4A TUBB4 TUBB5	TUBB4A
Homeodomain-only.protein	0.0221554	0.846327	-0.175507	0.121837	0.124324	0.444669	-0.103958	0.523232	-0.296663	0.007935	-1.07486	0.01258	0.018032	1	0.0597413	0.885659	0.885429	1	-1.3065	0.00111867	0.00308089	1	Q9BPY8	HOP_HUMAN	Homeodomain-only protein	HOPX HOD HOP LAGY NECC1 OB1	HOPX
Guanine.nucleotide-binding.protein.G(t).subunit.alpha-2	0.163783	0.149219	0.175241	0.122411	0.343448	0.0300254	0.243329	0.130282	0.29581	0.00812502	0.0531005	0.878496	0.876218	1	0.362774	0.268432	0.264081	1	1.19024	0.000151321	0.000649337	0.400641	P19087	GNAT2_HUMAN	Guanine nucleotide-binding protein G(t) subunit alpha-2	GNAT2 GNATC	GNAT2
Cystatin-SA	-0.143166	0.208139	-0.094316	0.40836	-0.3148	0.0478766	0.00497832	0.975678	-0.294969	0.00831651	-0.480749	0.267668	0.271632	1	-0.0220132	0.957412	0.9573	1	-2.21478	2.2887e-09	8.42682e-06	0.00606731	P09228	CYTT_HUMAN	Cystatin-SA	CST2	CST2
DnaJ.homolog.subfamily.C.member.1	-0.0889868	0.435465	-0.0118352	0.91755	-0.137984	0.395832	-0.0086311	0.957845	-0.294374	0.00845419	0.205806	0.616825	0.617643	1	-0.807569	0.0358271	0.0674771	1	-1.18403	0.00168525	0.00686857	1	Q96KC8	DNJC1_HUMAN	DnaJ homolog subfamily C member 1	DNAJC1 HTJ1	DNAJC1
ADP-ribosylation.factor.5	0.166066	0.143556	-0.14307	0.208446	0.205767	0.202735	-0.0684466	0.674734	0.291963	0.00903281	0.292551	0.344042	0.332722	1	0.050215	0.864207	0.859993	1	0.365512	0.209149	0.202016	1	P84085	ARF5_HUMAN	ADP-ribosylation factor 5	ARF5	ARF5
Puromycin-sensitive.aminopeptidase-like.protein	0.229089	0.0422722	-0.0700696	0.539466	0.282175	0.077717	0.13814	0.395294	0.290336	0.00944252	-0.220415	0.459851	0.446263	1	-0.120623	0.669723	0.658991	1	0.838287	0.00223088	0.00368839	1	A6NEC2	PSAL_HUMAN	Puromycin-sensitive aminopeptidase-like protein	NPEPPSL1	NPEPPSL1
Phosphatidylethanolamine-binding.protein.1	0.0468177	0.682014	-0.143702	0.206424	0.282075	0.0778276	-0.129117	0.427169	-0.286557	0.0104579	-0.76389	0.00660461	0.0101743	1	-0.469221	0.0820744	0.0807325	1	-0.634666	0.0173218	0.0203839	1	P30086	PEBP1_HUMAN	Phosphatidylethanolamine-binding protein 1	PEBP1 PBP PEBP	PEBP1
Tubulin.alpha-1B.chain	-0.0166074	0.8845	0.258245	0.0215688	0.411116	0.00840546	0.00351417	0.98283	0.28581	0.0106693	0.255881	0.624133	0.626803	1	0.419968	0.395029	0.400109	1	2.06982	8.54907e-06	0.000113235	0.0758672	P68363	TBA1B_HUMAN	Tubulin alpha-1B chain	TUBA1B	TUBA1B
Hemoglobin.subunit.delta	0.158059	0.164155	0.161754	0.154393	-0.0274217	0.866613	0.100852	0.535785	0.285436	0.0107766	0.260522	0.66028	0.6641	1	0.123294	0.826194	0.828023	1	1.62118	0.00290978	0.00643397	1	P02042	HBD_HUMAN	Hemoglobin subunit delta	HBD	HBD
Azurocidin;.AltName:.Cationic.antimicrobial.protein.CAP37	0.173467	0.126301	0.219208	0.0522604	0.294948	0.0646594	0.148756	0.359618	0.283698	0.0112877	1.25444	0.0490474	0.0587945	1	0.89837	0.138537	0.149418	1	3.16944	1.00173e-08	5.51751e-06	0.00403882
Histone.H2A.type.2-A	0.12957	0.255082	0.206972	0.067227	0.215103	0.182546	0.215361	0.182009	0.283674	0.0112951	0.688765	0.207615	0.216493	1	0.556906	0.282523	0.290092	1	2.65877	1.86339e-08	7.10636e-06	0.00515922	Q6FI13	H2A2A_HUMAN	Histone H2A type 2-A	H2AC18 H2AFO HIST2H2AA HIST2H2AA3; H2AC19 HIST2H2AA4	H2AC18
Aldehyde.dehydrogenase.family.3.member.B2	0.101303	0.37436	-0.198926	0.0788296	0.128038	0.431074	0.0376417	0.817626	-0.283558	0.01133	-0.935471	0.0435676	0.0509737	1	-0.464337	0.294348	0.299168	1	-1.41517	0.000952353	0.00250057	1	P48448	AL3B2_HUMAN	Aldehyde dehydrogenase family 3 member B2	ALDH3B2 ALDH8	ALDH3B2
V-type.proton.ATPase.116.kDa.subunit.a.isoform.4	0.128835	0.257809	0.170541	0.132924	0.187116	0.247622	0.148627	0.360041	0.282701	0.0115906	0.769311	0.142439	0.1525	1	0.898885	0.0693612	0.0790097	1	2.39022	2.07987e-07	3.44479e-05	0.0238035
Guanine.nucleotide-binding.protein.G(i).subunit.alpha-1	0.0917144	0.421467	0.168216	0.13837	0.204053	0.206605	0.227799	0.157448	0.282566	0.0116322	0.309448	0.396754	0.392782	1	-0.0110185	0.974638	0.974265	1	1.40559	1.72345e-05	0.000199712	0.13121	P63096	GNAI1_HUMAN	Guanine nucleotide-binding protein G(i) subunit alpha-1	GNAI1	GNAI1
Inter-alpha-trypsin.inhibitor.heavy.chain.H2	0.0316818	0.781645	0.211378	0.0614827	-0.175436	0.278899	0.197596	0.221643	0.28232	0.0117081	0.24301	0.614704	0.6165	1	-0.455435	0.318059	0.323714	1	1.06119	0.0178219	0.0250023	1	P19823	ITIH2_HUMAN	Inter-alpha-trypsin inhibitor heavy chain H2	ITIH2 IGHEP2	ITIH2
Cystatin-C	-0.0213396	0.851921	-0.16731	0.140537	-0.0422814	0.795599	-0.0660263	0.685634	-0.281696	0.0119028	-0.306555	0.213935	0.191525	1	-0.496089	0.0322049	0.0286438	1	-1.05704	1.33311e-06	3.69147e-05	0.0254342	P01034	CYTC_HUMAN	Cystatin-C	CST3	CST3
Serine.protease.27	0.0766148	0.502157	-0.128662	0.258456	0.34012	0.0317633	0.0735557	0.651941	-0.281016	0.0121182	-0.875756	0.0117362	0.0171294	1	-0.137493	0.681687	0.676994	1	-0.803662	0.0142967	0.0207052	1	Q9BQR3	PRS27_HUMAN	Serine protease 27	PRSS27 MPN UNQ1884/PRO4327	PRSS27
Histone.H2A.type.1	0.144853	0.202775	0.243782	0.0303859	0.11008	0.498921	0.249968	0.1198	0.280779	0.012194	0.67484	0.199642	0.207968	1	0.626068	0.20899	0.216784	1	2.4291	1.28133e-07	1.44265e-05	0.0101707	P0C0S8	H2A1_HUMAN	Histone H2A type 1	H2AC11 H2AFP HIST1H2AG; H2AC13 H2AFC HIST1H2AI; H2AC15 H2AFD HIST1H2AK; H2AC16 H2AFI HIST1H2AL; H2AC17 H2AFN HIST1H2AM	H2AC11
Actin-related.protein.2/3.complex.subunit.4	-0.121417	0.286457	0.201448	0.0750319	0.246933	0.12451	-0.00016822	0.999178	0.279221	0.012703	0.0734358	0.861251	0.860645	1	0.27443	0.489798	0.489153	1	1.47741	9.67687e-05	0.000440143	0.279051	P59998	ARPC4_HUMAN	Actin-related protein 2/3 complex subunit 4	ARPC4 ARC20	ARPC4
Cytochrome.c	0.0600251	0.599246	-0.172075	0.129419	-0.00557592	0.97276	-0.154264	0.341898	-0.277723	0.0132097	-0.347577	0.263785	0.254484	1	-0.302404	0.304968	0.294278	1	-0.912902	0.00140185	0.0024087	1	P99999	CYC_HUMAN	Cytochrome c	CYCS CYC	CYCS
Cysteine-rich.secretory.protein.3	-0.173227	0.126836	-0.25389	0.0239588	0.0978522	0.548045	-0.221067	0.170424	-0.276457	0.0136515	-0.42906	0.133118	0.131502	1	-0.0558044	0.837682	0.831126	1	-1.23125	1.18709e-06	2.99911e-05	0.0208738	P54108	CRIS3_HUMAN	Cysteine-rich secretory protein 3	CRISP3	CRISP3
Polymeric.immunoglobulin.receptor	-0.177248	0.118122	-0.101443	0.373696	0.175889	0.277641	-0.0908333	0.577242	-0.275898	0.0138506	-0.183718	0.358552	0.305564	1	-0.211005	0.265373	0.215276	1	-0.567603	0.00207786	0.00174052	0.988616	P01833	PIGR_HUMAN	Polymeric immunoglobulin receptor	PIGR	PIGR
Cystatin-D	-0.0759395	0.505943	-0.10443	0.359716	-0.110214	0.498394	-0.0285686	0.861088	-0.275585	0.0139631	-0.244452	0.423748	0.411778	1	-0.188198	0.51586	0.503848	1	-1.35734	4.20146e-07	4.69837e-05	0.0320429	P28325	CYTD_HUMAN	Cystatin-D	CST5	CST5
6-phosphogluconolactonase	0.0795214	0.486028	-0.196762	0.0822077	0.039454	0.809005	-0.089228	0.584017	-0.274486	0.0143645	-0.607816	0.155082	0.16051	1	-0.0827312	0.83901	0.838527	1	-0.732918	0.0678827	0.07502	1	O95336	6PGL_HUMAN	6-phosphogluconolactonase	PGLS	PGLS
Transgelin-2	0.172898	0.127569	-0.15841	0.16321	0.0279956	0.863847	-0.109342	0.501819	-0.274164	0.0144841	-0.77236	0.0231583	0.0288445	1	-0.229308	0.482637	0.476428	1	-0.831095	0.00923243	0.0141254	1	P37802	TAGL2_HUMAN	Transgelin-2	TAGLN2 KIAA0120 CDABP0035	TAGLN2
Nucleobindin-2	-0.118132	0.29979	-0.193478	0.0875545	-0.164432	0.310628	-0.0685454	0.67429	-0.273299	0.0148094	-0.310533	0.22269	0.202158	1	-0.273772	0.256791	0.234158	1	-1.13149	4.57454e-07	2.16307e-05	0.0151415	P80303	NUCB2_HUMAN	Nucleobindin-2	NUCB2 NEFA	NUCB2
Interleukin-18	0.0337693	0.767652	-0.164807	0.146659	0.0137607	0.932838	-0.0948505	0.560446	-0.273081	0.0148924	-0.342713	0.38806	0.387023	1	-0.524617	0.161448	0.164302	1	-0.930932	0.0114522	0.0155332	1	Q14116	IL18_HUMAN	Interleukin-18	IL18 IGIF IL1F4	IL18
Tubulin.alpha-8.chain	-0.0249057	0.827529	0.251529	0.0253462	0.228128	0.156833	0.125456	0.4405	0.272829	0.014989	-0.106188	0.804934	0.804397	1	0.165392	0.684508	0.683841	1	1.12749	0.00439504	0.00702791	1	Q9NY65	TBA8_HUMAN	Tubulin alpha-8 chain	TUBA8 TUBAL2	TUBA8
Tubulin.alpha-1A.chain	-0.0172889	0.879795	0.251139	0.0255817	0.171427	0.290204	0.0774619	0.634721	0.269298	0.0163979	0.101795	0.843628	0.844521	1	0.243422	0.618166	0.620677	1	1.91483	3.51375e-05	0.000267235	0.17397	Q71U36	TBA1A_HUMAN	Tubulin alpha-1A chain	TUBA1A TUBA3	TUBA1A
Cell.growth.regulator.with.EF.hand.domain.protein.1	0.020631	0.856785	0.193562	0.0874147	0.275012	0.0858945	0.096065	0.555413	0.268477	0.0167413	1.73598	0.00209164	0.00486113	1	1.10437	0.0418339	0.0510163	1	3.26832	9.50787e-12	2.23319e-06	0.00167713	Q99674	CGRE1_HUMAN	Cell growth regulator with EF hand domain protein 1	CGREF1 CGR11	CGREF1
Tetraspanin-1	0.101739	0.372294	0.0902504	0.428948	0.0849195	0.602374	-0.103398	0.525483	0.266416	0.017631	0.621331	0.0798512	0.0903525	1	0.575979	0.0865789	0.0944777	1	1.00339	0.0022502	0.00538217	1	O60635	TSN1_HUMAN	Tetraspanin-1	TSPAN1	TSPAN1
Destrin	0.106611	0.349714	-0.311892	0.00513997	-0.0841159	0.605825	-0.034639	0.831956	-0.266341	0.0176639	-0.864493	0.0148421	0.018542	1	-0.212174	0.534568	0.529323	1	-1.06373	0.00128136	0.00255235	1	P60981	DEST_HUMAN	Destrin	DSTN ACTDP DSN	DSTN
Histone.H2A.type.1-D	0.18959	0.0942355	0.191562	0.0907989	0.318693	0.0450406	0.271911	0.089634	0.265652	0.0179711	0.679201	0.217255	0.226153	1	0.770191	0.138722	0.147992	1	2.62659	3.88024e-08	9.72336e-06	0.0069522	P20671	H2A1D_HUMAN	Histone H2A type 1-D	H2AC7 H2AFG HIST1H2AD	H2AC7
Guanine.nucleotide-binding.protein.G(o).subunit.alpha	0.0758552	0.506417	0.0266244	0.81583	0.334914	0.0346481	0.24715	0.124169	0.265235	0.0181588	0.0106998	0.976271	0.975893	1	0.050448	0.882278	0.880408	1	0.889686	0.00738778	0.0104232	1	P09471	GNAO_HUMAN	Guanine nucleotide-binding protein G(o) subunit alpha	GNAO1	GNAO1
BPI.fold-containing.family.A.member.1	0.0935209	0.412341	0.220339	0.0510275	0.42277	0.00657207	0.293416	0.0661274	0.264693	0.0184054	0.695315	0.313275	0.32403	1	-0.47911	0.463684	0.471783	1	3.22739	7.3873e-08	1.34485e-05	0.00951377	Q9NP55	BPIA1_HUMAN	BPI fold-containing family A member 1	BPIFA1 LUNX NASG PLUNC SPLUNC1 SPURT UNQ787/PRO1606	BPIFA1
Beta-2-microglobulin	0.0815438	0.47497	-0.0106719	0.92563	0.106138	0.514506	0.000381799	0.998134	-0.264258	0.0186058	0.0713857	0.836709	0.833884	1	-0.726948	0.0245019	0.03528	1	-0.772494	0.0161488	0.0261081	1
Histidine.triad.nucleotide-binding.protein.1	0.0722232	0.527042	-0.067906	0.552092	0.146019	0.368626	-0.275544	0.085265	-0.26418	0.0186418	-0.297803	0.384801	0.380459	1	-0.175482	0.589229	0.583212	1	-0.0879331	0.785937	0.782567	1
Resistin	0.103008	0.366329	0.143823	0.206036	0.15086	0.352785	-0.0537318	0.741935	0.263805	0.0188159	0.769876	0.135307	0.14498	1	0.14722	0.764409	0.765867	1	1.88453	5.32599e-05	0.000412654	0.263686	Q9HD89	RETN_HUMAN	Resistin	RETN FIZZ3 HXCP1 RSTN UNQ407/PRO1199	RETN
Actin-related.protein.2/3.complex.subunit.5	0.080931	0.478306	0.0426946	0.708702	0.190769	0.238343	-0.0860743	0.597429	0.263577	0.0189227	0.248812	0.556221	0.555587	1	0.562086	0.158346	0.162416	1	1.73877	3.52387e-06	6.82341e-05	0.0461945	O15511	ARPC5_HUMAN	Actin-related protein 2/3 complex subunit 5	ARPC5 ARC16	ARPC5
Serpin.B10	0.0892982	0.433854	-0.0915583	0.422261	0.0197483	0.90373	-0.0969574	0.551728	0.263244	0.0190797	0.0940455	0.814433	0.813116	1	0.164044	0.665394	0.663398	1	0.322521	0.392244	0.392816	1	P48595	SPB10_HUMAN	Serpin B10	SERPINB10 PI10	SERPINB10
Monocyte.differentiation.antigen.CD14	0.0113146	0.921165	-0.259891	0.0207204	-0.0498357	0.760074	-0.027723	0.865161	-0.262853	0.019265	-0.564195	0.132953	0.140016	1	-0.260336	0.466408	0.464125	1	-1.46891	1.33419e-05	0.000318859	0.205943	P08571	CD14_HUMAN	Monocyte differentiation antigen CD14	CD14	CD14
Folate.receptor.gamma	0.0844943	0.459084	0.242983	0.0309507	0.0464094	0.776131	0.2797	0.0804708	0.261034	0.0201481	-0.0405968	0.900372	0.89781	1	0.513532	0.0917934	0.0937938	1	0.556965	0.0658611	0.0700716	1	P41439	FOLR3_HUMAN	Folate receptor gamma	FOLR3	FOLR3
Myeloblastin	0.102915	0.366766	0.151106	0.183749	0.128738	0.428539	-0.0581881	0.721356	0.260578	0.0203748	0.624315	0.209498	0.22031	1	0.289743	0.539958	0.543596	1	1.56756	0.000570861	0.00245281	1	P24158	PRTN3_HUMAN	Myeloblastin	PRTN3 MBN	PRTN3
Aldo-keto.reductase.family.1.member.C2	0.219537	0.0518985	0.019008	0.867945	0.258323	0.107525	-0.00564966	0.9724	0.257788	0.0218098	0.564145	0.103266	0.108516	1	0.213756	0.517325	0.51157	1	0.383302	0.24222	0.242509	1	P52895	AK1C2_HUMAN	Aldo-keto reductase family 1 member C2	AKR1C2 DDH2	AKR1C2
Actin-related.protein.3	0.0156807	0.890905	0.223493	0.0477135	0.206984	0.200017	-0.145764	0.369471	0.257275	0.0220828	0.577613	0.328845	0.337044	1	0.0527259	0.925213	0.925983	1	3.06559	1.09207e-09	2.51728e-06	0.00188041	P61158	ARP3_HUMAN	Actin-related protein 3	ACTR3 ARP3	ACTR3
Perilipin-3	0.0450279	0.693553	-0.204719	0.0703274	0.325626	0.0403263	-0.24108	0.133983	-0.255275	0.0231754	-0.874645	0.0475559	0.0544594	1	0.0456604	0.914023	0.913925	1	-1.3892	0.000639445	0.00177973	1	O60664	PLIN3_HUMAN	Perilipin-3	PLIN3 M6PRBP1 TIP47	PLIN3
Keratin,.type.II.cytoskeletal.2.epidermal	-0.0839908	0.461774	-0.130502	0.251651	-0.192601	0.233781	-0.190523	0.238961	-0.254003	0.0238943	-1.08928	0.0431324	0.052153	1	-0.287493	0.577229	0.581036	1	-1.32411	0.00853408	0.0138056	1	P35908	K22E_HUMAN	Keratin, type II cytoskeletal 2 epidermal	KRT2 KRT2A KRT2E	KRT2
Tubulin.beta-2A.chain	0.0629167	0.581737	0.318107	0.00427739	0.263947	0.099816	0.258549	0.107206	0.253886	0.0239611	0.413084	0.409202	0.413535	1	0.580379	0.219621	0.226301	1	2.07968	2.75553e-06	6.17183e-05	0.041845	Q13885	TBB2A_HUMAN	Tubulin beta-2A chain	TUBB2A TUBB2	TUBB2A
Inter-alpha-trypsin.inhibitor.heavy.chain.H1	0.114467	0.315141	-0.157276	0.166281	0.15903	0.327008	-0.0404226	0.804406	0.253548	0.0241555	-0.32342	0.331817	0.326469	1	0.274944	0.383996	0.37806	1	0.348203	0.26748	0.266064	1	P19827	ITIH1_HUMAN	Inter-alpha-trypsin inhibitor heavy chain H1	ITIH1 IGHEP1	ITIH1
Acidic.leucine-rich.nuclear.phosphoprotein.32.family.member.A	0.012474	0.913116	0.106629	0.349632	-0.474388	0.00198416	0.135132	0.405763	0.251921	0.0251115	0.102328	0.769554	0.765564	1	0.430076	0.191453	0.189241	1	1.51163	8.65339e-07	4.14671e-05	0.0283635	P39687	AN32A_HUMAN	Acidic leucine-rich nuclear phosphoprotein 32 family member A	ANP32A C15orf1 LANP MAPM PHAP1	ANP32A
Histone.H2B.type.1-B	0.105296	0.355723	0.254724	0.0234845	0.179209	0.268525	0.131071	0.420146	0.251677	0.0252574	1.05404	0.112842	0.124291	1	0.79123	0.210015	0.220934	1	3.50977	5.49787e-10	2.43455e-06	0.00182347	P33778	H2B1B_HUMAN	Histone H2B type 1-B	H2BC3 H2BFF HIST1H2BB	H2BC3
Tubulin.alpha-4A.chain	0.045208	0.692389	0.148689	0.190944	0.223864	0.164942	0.168393	0.298955	0.251566	0.0253241	0.142539	0.763166	0.763727	1	0.115705	0.796188	0.796622	1	1.33145	0.00214783	0.00430132	1	P68366	TBA4A_HUMAN	Tubulin alpha-4A chain	TUBA4A TUBA1	TUBA4A
Histone.H2A.type.2-B	0.14196	0.212036	0.223555	0.0476505	0.217787	0.177017	0.177492	0.273214	0.249854	0.0263709	0.742377	0.177336	0.186547	1	0.760404	0.14412	0.153036	1	2.7372	7.74004e-09	4.41133e-06	0.00325997	Q8IUE6	H2A2B_HUMAN	Histone H2A type 2-B	H2AC21 HIST2H2AB	H2AC21
Mucin-like.protein.1	-0.252885	0.0245415	0.141577	0.213283	-0.337885	0.0329765	-0.166668	0.304002	-0.248522	0.027211	-0.703889	0.156789	0.166152	1	-0.853791	0.0686358	0.0785952	1	-0.935262	0.0446309	0.0546974	1	Q96DR8	MUCL1_HUMAN	Mucin-like protein 1	MUCL1 SBEM UNQ590/PRO1160	MUCL1
Peroxiredoxin-1	0.140693	0.216186	-0.104574	0.35905	0.178557	0.270301	-0.00532364	0.973992	-0.248197	0.0274197	-0.914214	0.00512831	0.00943575	1	-0.416538	0.186019	0.185756	1	-0.194601	0.536559	0.530471	1	Q06830	PRDX1_HUMAN	Peroxiredoxin-1	PRDX1 PAGA PAGB TDPX2	PRDX1
Actin-related.protein.2/3.complex.subunit.3	0.120213	0.291299	0.0543579	0.634221	0.191505	0.236504	-0.0743636	0.648364	0.248187	0.0274261	0.253321	0.564239	0.564457	1	0.583792	0.158535	0.163725	1	1.34018	0.000838036	0.00204195	1	O15145	ARPC3_HUMAN	Actin-related protein 2/3 complex subunit 3	ARPC3 ARC21	ARPC3
Histone.H2A.type.1-A	0.161779	0.15433	0.219645	0.0517811	0.0855247	0.59978	0.229778	0.153774	0.248107	0.0274775	0.788055	0.135044	0.144079	1	0.81075	0.104008	0.112661	1	2.49066	6.09847e-08	1.05722e-05	0.00751684	Q96QV6	H2A1A_HUMAN	Histone H2A type 1-A	H2AC1 H2AFR HIST1H2AA	H2AC1
Kallikrein-10	0.14371	0.206397	-0.00167541	0.988308	0.141079	0.385219	0.135556	0.404279	0.247771	0.0276948	0.115699	0.716091	0.708777	1	-0.0161654	0.957233	0.956017	1	0.489401	0.100269	0.0994355	1	O43240	KLK10_HUMAN	Kallikrein-10	KLK10 NES1 PRSSL1	KLK10
SH3.domain-binding.glutamic.acid-rich-like.protein.2	-0.00485542	0.966125	-0.381692	0.000518768	0.0796364	0.625217	-0.202198	0.210849	-0.247585	0.0278152	-1.1602	0.00407571	0.00687298	1	-0.412361	0.29118	0.29235	1	-1.11837	0.0032831	0.0056334	1	Q9UJC5	SH3L2_HUMAN	SH3 domain-binding glutamic acid-rich-like protein 2	SH3BGRL2 FASH3	SH3BGRL2
SH3.domain-binding.glutamic.acid-rich-like.protein.3	0.107695	0.344809	-0.139987	0.21852	0.251237	0.117869	-0.241333	0.133564	-0.246209	0.0287231	-0.311231	0.106964	0.0742681	1	-0.0661429	0.719783	0.682731	1	-0.309855	0.08921	0.0605419	1	Q9H299	SH3L3_HUMAN	SH3 domain-binding glutamic acid-rich-like protein 3	SH3BGRL3 P1725	SH3BGRL3
Lymphocyte-specific.protein.1	0.00121365	0.99153	-0.0319924	0.779559	0.0315844	0.84659	-0.17245	0.287292	0.246087	0.0288052	0.24547	0.574569	0.574882	1	0.0227775	0.956176	0.956075	1	1.34351	0.000762834	0.00262713	1	P33241	LSP1_HUMAN	Lymphocyte-specific protein 1	LSP1 WP34	LSP1
Carcinoembryonic.antigen-related.cell.adhesion.molecule.1	0.0184858	0.871542	0.282444	0.0116697	0.21454	0.183722	-0.0374535	0.818522	0.245491	0.0292071	0.588563	0.186972	0.192349	1	-0.273636	0.51872	0.5195	1	1.8098	5.45062e-06	8.54709e-05	0.0576074	P13688	CEAM1_HUMAN	Carcinoembryonic antigen-related cell adhesion molecule 1	CEACAM1 BGP BGP1	CEACAM1
Keratin,.type.I.cytoskeletal.9	-0.0915112	0.422501	0.0124078	0.913576	-0.0691768	0.671458	-0.275595	0.0852041	-0.244884	0.0296209	0.02065	0.955098	0.954457	1	-0.349454	0.31291	0.312234	1	-0.818416	0.0160637	0.0222619	1	P35527	K1C9_HUMAN	Keratin, type I cytoskeletal 9	KRT9	KRT9
Fibronectin	-0.0136337	0.905075	-0.027788	0.807931	0.223754	0.165156	-0.0110817	0.945892	-0.244795	0.0296825	-0.809697	0.0808156	0.0896723	1	-0.520194	0.238502	0.244992	1	-0.673315	0.124232	0.134122	1	P02751	FINC_HUMAN	Fibronectin	FN1 FN	FN1
ERO1-like.protein.beta	-0.00690301	0.951855	-0.141669	0.212982	-0.0153255	0.925221	0.155794	0.337073	-0.243101	0.0308667	-0.425582	0.360876	0.364279	1	-0.348133	0.430234	0.432588	1	-0.54677	0.211988	0.218682	1	Q86YB8	ERO1B_HUMAN	ERO1-like protein beta	ERO1B ERO1LB	ERO1B
Proline-rich.protein.27	-0.106929	0.348272	-0.17182	0.129998	0.04194	0.797215	-0.111565	0.493112	-0.242465	0.0313212	-0.315549	0.333141	0.328075	1	-0.10044	0.74561	0.739757	1	-1.52888	7.07727e-08	3.07143e-05	0.0213157	Q6MZM9	PRR27_HUMAN	Proline-rich protein 27	PRR27 C4orf40	PRR27
Histone.H2A.type.1-H	0.192253	0.0896181	0.163221	0.15064	0.301179	0.0589538	0.205823	0.202608	0.242419	0.0313547	0.396976	0.437408	0.441842	1	1.01999	0.0330123	0.0398519	1	2.19409	1.12881e-06	4.13438e-05	0.0283205	Q96KK5	H2A1H_HUMAN	Histone H2A type 1-H	H2AC12 HIST1H2AH HIST1H2AI	H2AC12
78.kDa.glucose-regulated.protein	0.091484	0.42264	-0.0620051	0.587232	0.0214721	0.895372	-0.166754	0.303748	-0.24166	0.0319054	-0.346763	0.326644	0.324139	1	-0.301485	0.3681	0.364623	1	0.120501	0.718388	0.714991	1
40S.ribosomal.protein.S28	-0.0646108	0.57159	-0.0032753	0.977146	0.141668	0.383215	0.0123137	0.939887	-0.241267	0.0321933	-0.891556	0.0720684	0.0803848	1	-0.771128	0.100948	0.10844	1	-1.0746	0.0206373	0.0264886	1
Histone.H2B.type.1-L	0.0889806	0.435497	0.23588	0.0363711	0.327611	0.0390529	0.152284	0.348205	0.241127	0.0322966	0.709842	0.308043	0.31856	1	0.856066	0.193306	0.204783	1	3.49137	4.96101e-09	4.76087e-06	0.00350876	Q99880	H2B1L_HUMAN	Histone H2B type 1-L	H2BC13 H2BFC HIST1H2BL	H2BC13
Annexin.A1	0.13439	0.237678	0.180299	0.111823	0.308872	0.0524713	0.144785	0.372729	0.241081	0.032331	1.12847	0.118333	0.130601	1	0.495594	0.471335	0.479605	1	3.54041	1.53199e-08	6.12852e-06	0.00446769	P04083	ANXA1_HUMAN	Annexin A1	ANXA1 ANX1 LPC1	ANXA1
Mucin-7	-0.0552357	0.628748	-0.270952	0.0157242	0.0785679	0.62988	-0.276391	0.0842703	-0.239191	0.0337526	-0.0922669	0.805677	0.8034	1	0.0770199	0.828346	0.826273	1	-1.39341	3.45869e-05	0.000300369	0.194339	Q8TAX7	MUC7_HUMAN	Mucin-7	MUC7 MG2	MUC7
Histone.H2A.type.1-C	0.107149	0.347273	0.23075	0.0407601	0.0968393	0.552215	0.230471	0.152503	0.238553	0.0342449	0.486728	0.362132	0.368395	1	0.409041	0.418873	0.424165	1	2.43616	1.77291e-07	1.83215e-05	0.01288	Q93077	H2A1C_HUMAN	Histone H2A type 1-C	H2AC6 H2AFL HIST1H2AC	H2AC6
Histone.H2A.type.1-B/E	0.147348	0.19502	0.216975	0.054766	0.247814	0.123129	0.215668	0.181371	0.238284	0.0344542	0.689848	0.230255	0.23947	1	0.969156	0.0735651	0.0825755	1	2.65128	1.30717e-07	1.34375e-05	0.00951377	P04908	H2A1B_HUMAN	Histone H2A type 1-B/E	H2AC4 H2AFM HIST1H2AB; H2AC8 H2AFA HIST1H2AE	H2AC4
Desmocollin-3	0.14933	0.189017	0.0145633	0.898635	0.498632	0.00105745	0.117565	0.470001	0.237977	0.0346935	-0.257776	0.474184	0.469049	1	-0.145091	0.670899	0.666381	1	0.166736	0.623724	0.619943	1	Q14574	DSC3_HUMAN	Desmocollin-3	DSC3 CDHF3 DSC4	DSC3
Aspartate.aminotransferase,.cytoplasmic	0.0876647	0.442343	-0.244255	0.0300558	0.102258	0.530083	-0.0639803	0.694897	-0.23772	0.0348955	-1.18725	0.00141724	0.00359241	1	-0.241533	0.505338	0.502497	1	-0.764447	0.0320485	0.0386859	1	P17174	AATC_HUMAN	Aspartate aminotransferase, cytoplasmic	GOT1	GOT1
Guanine.nucleotide-binding.protein.G(olf).subunit.alpha	0.0737811	0.518144	0.109555	0.336489	0.0995631	0.541037	0.180402	0.265299	0.237387	0.0351591	-0.054714	0.885712	0.88444	1	0.0995945	0.782315	0.779994	1	1.15215	0.000916818	0.00219285	1	P38405	GNAL_HUMAN	Guanine nucleotide-binding protein G(olf) subunit alpha	GNAL	GNAL
Programmed.cell.death.6-interacting.protein	0.138299	0.224182	-0.0365393	0.749196	0.254031	0.113705	0.391148	0.0125702	0.237123	0.0353686	0.210733	0.500992	0.489842	1	0.0613868	0.836246	0.831425	1	0.581722	0.0465951	0.0471908	1	Q8WUM4	PDC6I_HUMAN	Programmed cell death 6-interacting protein	PDCD6IP AIP1 ALIX KIAA1375	PDCD6IP
Ig.kappa.chain.V-III.region.VH	-0.291485	0.00915149	-0.107549	0.345464	-0.0600206	0.712949	-0.0836875	0.607668	-0.236892	0.0355532	-0.451673	0.0563515	0.0566051	1	-0.229275	0.31038	0.284546	1	-0.517162	0.0199935	0.0210718	1
Histone.H2B.type.1-N	0.139566	0.219923	0.232336	0.0393585	0.200268	0.215331	0.138368	0.394508	0.236194	0.0361155	1.10455	0.0991902	0.110485	1	0.62641	0.325885	0.335527	1	3.51845	7.33439e-10	2.40021e-06	0.00180015	Q99877	H2B1N_HUMAN	Histone H2B type 1-N	H2BC15 H2BFD HIST1H2BN	H2BC15
Glucose-6-phosphate.1-dehydrogenase	0.221532	0.0497524	0.0545306	0.633142	0.244825	0.127863	0.0413021	0.800236	0.235106	0.0370067	0.43084	0.273687	0.274347	1	0.576923	0.120348	0.124316	1	1.94843	8.8843e-09	7.56416e-06	0.00547646	P11413	G6PD_HUMAN	Glucose-6-phosphate 1-dehydrogenase	G6PD	G6PD
Histone.H2B.type.1-J	0.134284	0.238053	0.201571	0.0748499	0.236625	0.141546	0.0951773	0.559089	0.234745	0.0373064	0.794744	0.238265	0.249305	1	0.566853	0.375189	0.384166	1	3.3448	7.97124e-09	5.22131e-06	0.00382722	P06899	H2B1J_HUMAN	Histone H2B type 1-J	H2BC11 H2BFR HIST1H2BJ	H2BC11
Histone.H2B.type.1-K	0.106622	0.349665	0.20951	0.0638666	0.119146	0.464008	0.109359	0.501752	0.234577	0.0374463	1.01665	0.130244	0.141923	1	1.20328	0.057587	0.0674683	1	3.38413	4.77519e-09	4.88667e-06	0.00359659	O60814	H2B1K_HUMAN	Histone H2B type 1-K	H2BC12 H2BFT HIRIP1 HIST1H2BK	H2BC12
Histone.H2A.V	0.156331	0.168875	0.216167	0.0556971	0.118573	0.466175	0.207706	0.198418	0.234381	0.0376102	0.861892	0.104742	0.113962	1	0.836657	0.0961589	0.104887	1	2.56566	2.79163e-08	7.88311e-06	0.0056916	Q71UI9	H2AV_HUMAN	Histone H2A.V	H2AZ2 H2AFV H2AV	H2AZ2
Tubulin.alpha-3C/D.chain	-0.0111087	0.922595	0.186152	0.100471	0.305992	0.0548281	0.0455736	0.780062	0.233888	0.0380261	0.154246	0.739104	0.739499	1	0.167905	0.701809	0.702294	1	1.36555	0.00126569	0.00286273	1
Histone.H2B.type.F-S	0.10819	0.342582	0.198185	0.079973	0.327706	0.0389927	0.120642	0.458372	0.233608	0.0382637	0.913874	0.174126	0.185648	1	0.490202	0.443046	0.451005	1	3.32065	1.04108e-08	5.53461e-06	0.0040458	P57053	H2BFS_HUMAN	Histone H2B type F-S	H2BC12L H2BFS H2BS1	H2BC12L
Histone.H2B.type.2-F	0.157246	0.166363	0.196434	0.0827294	0.261623	0.102949	0.108345	0.505751	0.232987	0.0387948	0.956312	0.158524	0.170202	1	0.915646	0.153844	0.16513	1	3.48985	1.75605e-09	3.16931e-06	0.0023548	Q5QNW6	H2B2F_HUMAN	Histone H2B type 2-F	H2BC18 HIST2H2BF	H2BC18
Extracellular.glycoprotein.lacritin	-0.0895588	0.432508	0.00276916	0.980677	-0.349958	0.0268515	-0.037814	0.816805	-0.232572	0.0391537	-0.643346	0.30739	0.317709	1	-1.17505	0.047041	0.0583294	1	-1.72169	0.00302351	0.00693331	1	Q9GZZ8	LACRT_HUMAN	Extracellular glycoprotein lacritin	LACRT	LACRT
Collagen.alpha-1(VI).chain	-0.0829995	0.467095	-0.173239	0.126808	-0.134136	0.409266	-0.209655	0.194145	-0.231705	0.0399112	-0.428281	0.272624	0.273029	1	0.201593	0.586587	0.583954	1	-1.28057	0.000317552	0.00112522	0.663877	P12109	CO6A1_HUMAN	Collagen alpha-1(VI) chain	COL6A1	COL6A1
Caspase-14	0.0389342	0.733353	-0.0602677	0.597768	-0.163328	0.313932	-0.111474	0.493465	0.231194	0.0403639	-0.26904	0.455243	0.450586	1	-0.498501	0.142163	0.144039	1	0.562804	0.0954074	0.0999402	1	P31944	CASPE_HUMAN	Caspase-14	CASP14	CASP14
Ras-related.protein.Rab-8B	0.116566	0.30629	0.0523148	0.647034	0.277017	0.0835411	-0.0465809	0.775325	0.230949	0.0405818	0.526968	0.215639	0.221292	1	0.0623619	0.877578	0.877157	1	1.56647	4.5123e-05	0.00047068	0.29747	Q92930	RAB8B_HUMAN	Ras-related protein Rab-8B	RAB8B	RAB8B
Myosin-9	-0.1614	0.155309	0.310348	0.00537674	0.403783	0.00977116	-0.196238	0.224899	0.230897	0.0406287	1.06466	0.0937642	0.104475	1	0.636824	0.292175	0.301598	1	3.01524	5.41824e-08	1.02635e-05	0.00730759	P35579	MYH9_HUMAN	Myosin-9	MYH9	MYH9
Kunitz-type.protease.inhibitor.1	0.0844483	0.459329	-0.302356	0.00676359	-0.0688679	0.672843	-0.0478585	0.769328	-0.230854	0.0406673	-0.483703	0.070659	0.06467	1	-0.106172	0.678146	0.662981	1	-0.15864	0.533299	0.514842	1	O43278	SPIT1_HUMAN	Kunitz-type protease inhibitor 1	SPINT1 HAI1 UNQ223/PRO256	SPINT1
Histone.H2B.type.1-O	0.0847533	0.457703	0.238187	0.0345297	0.305738	0.0550401	0.0962224	0.554762	0.230184	0.0412707	0.841997	0.221914	0.233354	1	0.687742	0.292571	0.302933	1	3.39838	1.06868e-08	5.84432e-06	0.00426636	P23527	H2B1O_HUMAN	Histone H2B type 1-O	H2BC17 H2BFH H2BFN HIST1H2BO	H2BC17
Ras-related.protein.Rab-6A	0.0525934	0.64528	0.0618663	0.58807	0.224574	0.163571	-0.0994138	0.541646	0.228853	0.0424913	0.661562	0.137602	0.143836	1	0.146042	0.730856	0.730804	1	1.3498	0.000980502	0.00226777	1	P20340	RAB6A_HUMAN	Ras-related protein Rab-6A	RAB6A RAB6	RAB6A
Complement.C1q.tumor.necrosis.factor-related.protein.3	-0.0287302	0.80155	0.0767972	0.501136	-0.465369	0.00247909	-0.00185081	0.990957	0.227872	0.0434095	0.692445	0.0613258	0.0660645	1	0.582333	0.09735	0.100282	1	0.566702	0.105243	0.109097	1	Q9BXJ4	C1QT3_HUMAN	Complement C1q tumor necrosis factor-related protein 3	C1QTNF3 CTRP3 UNQ753/PRO1484	C1QTNF3
Nuclear.transport.factor.2	0.158548	0.162839	0.102328	0.369522	0.193448	0.231692	-0.164671	0.309916	0.227255	0.0439963	0.875109	0.105563	0.116153	1	0.060097	0.907276	0.907981	1	1.88569	0.000126881	0.000710184	0.434633	P61970	NTF2_HUMAN	Nuclear transport factor 2	NUTF2 NTF2	NUTF2
F-actin-capping.protein.subunit.alpha-1	0.248004	0.0275439	-0.0363312	0.750579	0.164619	0.31007	0.180172	0.26592	0.226913	0.0443242	0.0213708	0.958498	0.958247	1	-0.156041	0.688114	0.686738	1	0.755067	0.048507	0.0564605	1	P52907	CAZA1_HUMAN	F-actin-capping protein subunit alpha-1	CAPZA1	CAPZA1
Histone.H4	0.153941	0.175565	0.20259	0.0733615	0.475859	0.00191228	0.120058	0.460567	0.2255	0.0456994	1.08436	0.147746	0.160179	1	0.580924	0.41474	0.424101	1	3.7063	9.90432e-09	4.62264e-06	0.00341151	P62805	H4_HUMAN	Histone H4	H4C1 H4/A H4FA HIST1H4A; H4C2 H4/I H4FI HIST1H4B; H4C3 H4/G H4FG HIST1H4C; H4C4 H4/B H4FB HIST1H4D; H4C5 H4/J H4FJ HIST1H4E; H4C6 H4/C H4FC HIST1H4F; H4C8 H4/H H4FH HIST1H4H; H4C9 H4/M H4FM HIST1H4I; H4C11 H4/E H4FE HIST1H4J; H4C12 H4/D H4FD HIST1H4K; H4C13 H4/K H4FK HIST1H4L; H4C14 H4/N H4F2 H4FN HIST2H4 HIST2H4A; H4C15 H4/O H4FO HIST2H4B; H4C16 H4-16 HIST4H4	H4C1
Guanine.nucleotide-binding.protein.G(k).subunit.alpha	0.0156783	0.890921	0.183599	0.105306	0.171109	0.291112	0.240176	0.135493	0.225181	0.0460146	-0.272375	0.496104	0.494393	1	0.0900187	0.81247	0.811106	1	1.08136	0.00332875	0.00568967	1
Guanine.nucleotide-binding.protein.subunit.alpha-13	0.0785517	0.491378	0.129066	0.256951	0.284935	0.0747342	0.208608	0.196433	0.224606	0.0465879	0.0869783	0.811084	0.808401	1	0.129336	0.707376	0.703469	1	0.837528	0.0129411	0.0167823	1	Q14344	GNA13_HUMAN	Guanine nucleotide-binding protein subunit alpha-13	GNA13	GNA13
UV.excision.repair.protein.RAD23.homolog.B	-0.00855981	0.940318	-0.129528	0.255239	0.122721	0.450606	-0.141525	0.383702	-0.224562	0.0466321	-0.521335	0.201172	0.204347	1	-0.144098	0.710328	0.708864	1	0.279636	0.468502	0.468917	1	P54727	RD23B_HUMAN	UV excision repair protein RAD23 homolog B	RAD23B	RAD23B
Zinc-alpha-2-glycoprotein	-0.0389167	0.733469	-0.117503	0.302392	-0.107701	0.5083	-0.00966629	0.952795	-0.224494	0.0466998	-0.133892	0.463138	0.39428	1	-0.169291	0.327256	0.256918	1	-0.504265	0.00273788	0.00160025	0.918542	P25311	ZA2G_HUMAN	Zinc-alpha-2-glycoprotein	AZGP1 ZAG ZNGP1	AZGP1
Neurofilament.light.polypeptide	0.0543685	0.634155	0.170353	0.133358	0.194141	0.22999	0.0826732	0.612042	0.224404	0.0467905	0.170726	0.710643	0.711062	1	0.591708	0.172317	0.17859	1	1.46109	0.000484932	0.00154026	0.887187	P07196	NFL_HUMAN	Neurofilament light polypeptide	NEFL NF68 NFL	NEFL
Carbonyl.reductase.[NADPH].1	0.131525	0.24792	-0.123279	0.279077	-0.0492264	0.762922	-0.106963	0.511225	-0.224236	0.0469603	-0.220458	0.621105	0.621749	1	-0.393316	0.35084	0.35534	1	-0.745311	0.0737186	0.0860085	1	P16152	CBR1_HUMAN	Carbonyl reductase [NADPH] 1	CBR1 CBR CRN SDR21C1	CBR1
Acidic.leucine-rich.nuclear.phosphoprotein.32.family.member.C	0.0415693	0.716049	0.197776	0.0806107	0.262931	0.101176	0.0922863	0.57114	0.22382	0.0473808	0.170203	0.617608	0.61112	1	0.564387	0.077942	0.0802398	1	1.31736	1.54151e-05	0.000203785	0.133683
Prothrombin	0.313531	0.00489871	0.104775	0.358121	0.251835	0.116968	0.152947	0.346087	0.223328	0.0478832	0.368216	0.27834	0.273956	1	0.535838	0.0942008	0.0962906	1	0.833791	0.00809641	0.0116939	1	P00734	THRB_HUMAN	Prothrombin	F2	F2
Ras-related.protein.Rab-33B	0.167789	0.139388	0.00772503	0.946129	0.32264	0.0423045	-0.108045	0.506938	0.223258	0.0479548	0.391749	0.372835	0.374913	1	0.221657	0.594958	0.594987	1	1.31555	0.00108333	0.00252722	1	Q9H082	RB33B_HUMAN	Ras-related protein Rab-33B	RAB33B	RAB33B
Heat.shock.protein.beta-1	-0.0448153	0.694929	-0.318903	0.00417677	-0.0457567	0.7792	0.0739329	0.65027	-0.223199	0.0480147	-0.539979	0.0292416	0.0297924	1	-0.2019	0.395224	0.369919	1	-0.992311	9.39917e-06	0.000151417	0.100541	P04792	HSPB1_HUMAN	Heat shock protein beta-1	HSPB1 HSP27 HSP28	HSPB1
Keratin,.type.II.cuticular.Hb3	0.191955	0.0901259	-0.199126	0.0785221	-0.248007	0.122827	0.223964	0.164748	-0.223166	0.0480489	-0.365113	0.340304	0.340253	1	0.0637308	0.86085	0.859411	1	-0.623401	0.0822635	0.0911374	1	P78385	KRT83_HUMAN	Keratin, type II cuticular Hb3	KRT83 KRTHB3	KRT83
ERO1-like.protein.alpha	0.155774	0.170418	-0.0443043	0.698239	-0.00472818	0.9769	-0.0433271	0.790655	-0.223073	0.0481445	-0.727369	0.182094	0.199417	1	-0.304086	0.557462	0.562896	1	-0.317421	0.538329	0.545556	1	Q96HE7	ERO1A_HUMAN	ERO1-like protein alpha	ERO1A ERO1L UNQ434/PRO865	ERO1A
Annexin.A6	-0.00376335	0.973741	0.0389082	0.733525	0.328151	0.0387125	0.264513	0.0990648	0.222989	0.0482313	0.20745	0.489812	0.47674	1	0.437057	0.122411	0.11761	1	0.281151	0.32034	0.309322	1	P08133	ANXA6_HUMAN	Annexin A6	ANXA6 ANX6	ANXA6
Neutrophil.cytosol.factor.1	-0.113626	0.318733	0.0741074	0.51629	0.0943877	0.562369	-0.0775936	0.634144	0.222947	0.0482743	-0.0124733	0.968511	0.9676	1	0.0610673	0.838304	0.833691	1	1.03864	0.000293409	0.000919497	0.552618	P14598	NCF1_HUMAN	Neutrophil cytosol factor 1	NCF1 NOXO2 SH3PXD1A	NCF1
Ras-related.protein.Rab-39A	0.104589	0.358978	0.0295853	0.79577	0.302174	0.058081	-0.0863848	0.596103	0.222315	0.0489304	0.443041	0.34136	0.345136	1	0.288272	0.513853	0.515496	1	1.46194	0.000584066	0.00156948	0.90245	Q14964	RB39A_HUMAN	Ras-related protein Rab-39A	RAB39A RAB39	RAB39A
Myosin-11	-0.0535552	0.639242	0.322153	0.00378756	0.0296935	0.855675	-0.0575377	0.724348	0.222019	0.049239	0.470504	0.302607	0.306547	1	0.712073	0.0977766	0.104594	1	2.01051	5.50855e-07	3.82974e-05	0.0263103	P35749	MYH11_HUMAN	Myosin-11	MYH11 KIAA0866	MYH11
Prolactin-inducible.protein	-0.103433	0.364347	-0.237252	0.0352664	0.0287194	0.860362	-0.0898032	0.581585	-0.221517	0.0497682	-0.505243	0.0905874	0.0887996	1	0.0147367	0.958793	0.957341	1	-1.33224	4.47079e-07	3.8611e-05	0.0264872	P12273	PIP_HUMAN	Prolactin-inducible protein	PIP GCDFP15 GPIP4	PIP
Neuroblast.differentiation-associated.protein.AHNAK	0.0561448	0.623102	-0.152439	0.179868	0.0932747	0.567007	-0.0836534	0.607815	-0.221236	0.0500666	-0.196333	0.634747	0.633454	1	-0.132759	0.734541	0.733296	1	0.118602	0.76089	0.760501	1	Q09666	AHNK_HUMAN	Neuroblast differentiation-associated protein AHNAK	AHNAK PM227	AHNAK
Nicotinamide.phosphoribosyltransferase	0.0789658	0.48909	0.132452	0.244575	0.279968	0.0801691	-0.176306	0.276485	0.221222	0.0500809	0.3165	0.513767	0.516308	1	0.344669	0.452499	0.455522	1	1.49995	0.000695574	0.00180459	1	P43490	NAMPT_HUMAN	Nicotinamide phosphoribosyltransferase	NAMPT PBEF PBEF1	NAMPT
Histone.H2A.Z	0.093772	0.411081	0.235262	0.0368775	0.253123	0.115045	0.199872	0.216257	0.220583	0.0507643	0.801689	0.142538	0.152099	1	0.472888	0.362866	0.369359	1	2.63815	2.71787e-08	8.40229e-06	0.00605805	P0C0S5	H2AZ_HUMAN	Histone H2A.Z	H2AZ1 H2AFZ H2AZ	H2AZ1
Histone.H2B.type.3-B	0.147595	0.194265	0.206901	0.0673223	0.182543	0.259575	0.0943302	0.562608	0.219628	0.0517997	0.950997	0.137977	0.149204	1	0.804965	0.185401	0.196096	1	3.24823	3.6489e-09	4.36848e-06	0.00323268	Q8N257	H2B3B_HUMAN	Histone H2B type 3-B	H2BC26 H2BU1 HIST3H2BB	H2BC26
Ras-related.protein.Rab-1B	0.107023	0.347845	0.043202	0.705398	0.281304	0.0786776	-0.0479093	0.76909	0.218984	0.0525069	0.523068	0.213963	0.219656	1	0.138495	0.729348	0.728565	1	1.50477	7.79401e-05	0.000577183	0.359585	Q9H0U4	RAB1B_HUMAN	Ras-related protein Rab-1B	RAB1B	RAB1B
Histone.H2B.type.1-A	0.0892245	0.434235	0.242378	0.0313845	0.304302	0.0562498	0.0794486	0.626035	0.218955	0.0525397	1.10125	0.0887323	0.0996291	1	0.708541	0.249633	0.259876	1	3.31803	2.32132e-09	3.65714e-06	0.0027136	Q96A08	H2B1A_HUMAN	Histone H2B type 1-A	H2BC1 HIST1H2BA TSH2B	H2BC1
Ras-related.protein.Rab-1A	0.11599	0.308703	0.0646712	0.57123	0.259447	0.105949	-0.0431447	0.791517	0.217836	0.0537887	0.385283	0.324868	0.324653	1	0.0949955	0.798239	0.796515	1	1.4607	3.3212e-05	0.00028908	0.187613	P62820	RAB1A_HUMAN	Ras-related protein Rab-1A	RAB1A RAB1	RAB1A
Kallikrein-1	-0.06581	0.564457	-0.0812474	0.476582	0.380464	0.015443	0.0958667	0.556233	-0.217626	0.0540252	-0.209927	0.442732	0.424213	1	-0.385087	0.135292	0.126291	1	-0.941851	0.000144682	0.000506777	0.318256	P06870	KLK1_HUMAN	Kallikrein-1	KLK1	KLK1
Mucin-2	-0.00683283	0.952343	0.192272	0.0895853	0.206551	0.20098	-0.0905258	0.578537	0.2167	0.0550816	0.697557	0.168272	0.178062	1	-0.204135	0.671834	0.67397	1	2.51261	8.60837e-09	8.65564e-06	0.00621475	Q02817	MUC2_HUMAN	Mucin-2	MUC2 SMUC	MUC2
Neurofilament.medium.polypeptide	0.11353	0.319143	0.129537	0.255206	0.176428	0.276147	0.0706254	0.664977	0.215508	0.0564656	0.185451	0.698909	0.699934	1	0.393762	0.384931	0.388753	1	1.69802	8.55114e-05	0.000534245	0.333903	P07197	NFM_HUMAN	Neurofilament medium polypeptide	NEFM NEF3 NFM	NEFM
Histone.H2AX	0.161361	0.155411	0.215903	0.0560036	0.26158	0.103008	0.261013	0.103783	0.215366	0.0566328	0.495713	0.338059	0.344072	1	0.799311	0.10102	0.109348	1	2.23816	9.28914e-07	3.55577e-05	0.0245348	P16104	H2AX_HUMAN	Histone H2AX	H2AX H2AFX	H2AX
Cadherin-1	0.196032	0.0833728	0.0987496	0.386581	0.156121	0.336047	0.265498	0.0977675	0.215286	0.056726	0.563261	0.278067	0.285722	1	-0.643817	0.189716	0.198148	1	1.11596	0.0209863	0.0280394	1	P12830	CADH1_HUMAN	Cadherin-1	CDH1 CDHE UVO	CDH1
Neurofilament.heavy.polypeptide	0.143659	0.206561	0.117697	0.301587	0.127824	0.431851	0.0971296	0.551019	0.214922	0.0571568	0.182229	0.7009	0.701767	1	0.217497	0.628204	0.629424	1	1.60744	0.000181852	0.000796375	0.483399	P12036	NFH_HUMAN	Neurofilament heavy polypeptide	NEFH KIAA0845 NFH	NEFH
Ras-related.protein.Rab-10	0.0964949	0.397569	0.057555	0.614385	0.252616	0.115801	-0.0515549	0.752054	0.214836	0.0572585	0.471371	0.283165	0.288438	1	-0.0602514	0.885202	0.885004	1	1.55054	9.55696e-05	0.000772143	0.470235	P61026	RAB10_HUMAN	Ras-related protein Rab-10	RAB10	RAB10
Aldo-keto.reductase.family.1.member.B15	0.237035	0.0354393	-0.154171	0.174913	0.0835034	0.608461	0.142762	0.379515	0.213996	0.0582621	-0.27859	0.349839	0.336654	1	-0.122984	0.663701	0.652809	1	0.00567699	0.983928	0.983394	1	C9JRZ8	AK1BF_HUMAN	Aldo-keto reductase family 1 member B15	AKR1B15	AKR1B15
Tubulin.alpha-3E.chain	0.00892442	0.937781	0.167904	0.139115	0.115166	0.479171	0.110522	0.497189	0.212737	0.0597933	-0.0635752	0.896279	0.896615	1	0.0292448	0.949507	0.949665	1	1.39048	0.00185778	0.00376148	1	Q6PEY2	TBA3E_HUMAN	Tubulin alpha-3E chain	TUBA3E	TUBA3E
Ras-related.protein.Rab-12	0.0675001	0.554476	0.075443	0.508736	0.301569	0.0586112	-0.0503786	0.757538	0.212734	0.0597967	0.400804	0.363273	0.365387	1	0.238442	0.568479	0.568623	1	1.3412	0.000882979	0.00205646	1	Q6IQ22	RAB12_HUMAN	Ras-related protein Rab-12	RAB12	RAB12
Epididymal.secretory.protein.E1	0.104144	0.361042	0.0411277	0.71894	0.00144234	0.992952	-0.247607	0.123451	-0.212726	0.0598071	-0.0756227	0.834209	0.83179	1	-0.156055	0.648189	0.644183	1	0.109723	0.747338	0.744719	1
Actin-related.protein.2	0.0898177	0.431173	0.131729	0.247181	0.207088	0.199787	-0.0783868	0.630671	0.212625	0.0599313	0.389594	0.538027	0.544021	1	0.26052	0.663816	0.668008	1	2.35803	3.26748e-05	0.000254618	0.166011	P61160	ARP2_HUMAN	Actin-related protein 2	ACTR2 ARP2	ACTR2
Guanine.nucleotide-binding.protein.G(s).subunit.alpha.isoforms.Xlas	0.0457898	0.688632	0.171146	0.131533	0.383909	0.0144615	0.0968628	0.552118	0.212358	0.0602596	-0.0442339	0.909595	0.908734	1	0.167537	0.649552	0.64686	1	1.31041	0.000203726	0.00080594	0.4884
Guanine.nucleotide-binding.protein.G(i).subunit.alpha-2	0.0978177	0.3911	0.145188	0.201719	0.223964	0.164749	0.215934	0.180821	0.211888	0.0608434	0.0839404	0.823084	0.820994	1	0.516566	0.143787	0.145664	1	0.879316	0.0113748	0.0151799	1	P04899	GNAI2_HUMAN	Guanine nucleotide-binding protein G(i) subunit alpha-2	GNAI2 GNAI2B	GNAI2
Ras-related.protein.Rab-39B	0.0968872	0.395644	0.121781	0.285002	0.362867	0.0213772	-0.0522641	0.748753	0.211496	0.0613345	0.521964	0.25245	0.257297	1	0.164948	0.703508	0.703813	1	1.49264	0.000329154	0.00107831	0.640516	Q96DA2	RB39B_HUMAN	Ras-related protein Rab-39B	RAB39B	RAB39B
Guanine.nucleotide-binding.protein.subunit.alpha-12	0.0584458	0.608906	0.132907	0.242943	0.376163	0.0167465	0.101228	0.534259	0.211115	0.0618128	0.0217747	0.953433	0.95283	1	0.0755111	0.83066	0.828526	1	1.07751	0.00160196	0.00332965	1	Q03113	GNA12_HUMAN	Guanine nucleotide-binding protein subunit alpha-12	GNA12	GNA12
Tubulin-specific.chaperone.A	0.174412	0.124217	-0.151746	0.181878	0.191124	0.237456	-0.0225246	0.890273	-0.209471	0.063917	-0.688273	0.138362	0.146125	1	-0.247632	0.575543	0.576933	1	-0.233519	0.595811	0.598314	1	O75347	TBCA_HUMAN	Tubulin-specific chaperone A	TBCA	TBCA
Putative.heat.shock.protein.HSP.90-beta.2	0.06608	0.562857	0.0762436	0.504236	-0.0014208	0.993058	0.161364	0.319865	0.209409	0.0639975	0.136047	0.76549	0.76563	1	0.123783	0.774429	0.774527	1	1.15875	0.00586325	0.00903805	1	Q58FF8	H90B2_HUMAN	Putative heat shock protein HSP 90-beta 2	HSP90AB2P HSP90BB	HSP90AB2P
Putative.Ras-related.protein.Rab-1C	0.110053	0.334283	0.0541584	0.635467	0.280582	0.0794807	-0.0498075	0.760206	0.209348	0.0640767	0.374294	0.350645	0.350973	1	0.0531852	0.888907	0.888087	1	1.42966	7.92412e-05	0.000510729	0.320227	Q92928	RAB1C_HUMAN	Putative Ras-related protein Rab-1C	RAB1C	RAB1C
10.kDa.heat.shock.protein,.mitochondrial	0.0816462	0.474414	-0.051922	0.649509	0.157456	0.331882	-0.223532	0.165585	-0.20896	0.0645826	-0.650768	0.0730985	0.0779021	1	-0.251346	0.468399	0.464163	1	-0.0782611	0.820839	0.818938	1	P61604	CH10_HUMAN	10 kDa heat shock protein, mitochondrial	HSPE1	HSPE1
Malate.dehydrogenase,.mitochondrial	0.0399159	0.726891	0.0169142	0.882381	0.0898979	0.581185	-0.221123	0.170312	-0.208778	0.0648213	-0.64899	0.16097	0.172904	1	-0.49783	0.257106	0.266084	1	0.180785	0.680259	0.682281	1	P40926	MDHM_HUMAN	Malate dehydrogenase, mitochondrial	MDH2	MDH2
Bactericidal.permeability-increasing.protein	-0.0231318	0.839643	0.0993527	0.383673	0.286806	0.072764	0.059668	0.714564	0.207848	0.0660505	0.131485	0.788237	0.789035	1	0.55502	0.22927	0.235551	1	1.72949	8.88738e-05	0.000474051	0.299126	P17213	BPI_HUMAN	Bactericidal permeability-increasing protein	BPI	BPI
Ras-related.protein.Rab-14	0.091337	0.423388	0.103222	0.365331	0.250834	0.11848	-0.0531157	0.744795	0.207781	0.0661405	0.551565	0.216932	0.222283	1	0.132691	0.754776	0.754725	1	1.46851	0.000310813	0.00111837	0.660955	P61106	RAB14_HUMAN	Ras-related protein Rab-14	RAB14	RAB14
Putative.protein.FAM25BP	0.10278	0.367397	-0.147556	0.194385	0.0496866	0.76077	-0.132506	0.415033	-0.207036	0.0671399	-1.18625	0.00751651	0.0130092	1	-0.13939	0.745287	0.745449	1	-1.27868	0.00208971	0.00547361	1
Filaggrin	0.0560169	0.623894	0.093419	0.412852	-0.0377364	0.817175	-0.200362	0.21511	0.206832	0.0674154	0.504723	0.228565	0.232489	1	-0.52235	0.187851	0.193136	1	0.787741	0.0445659	0.0525957	1	P20930	FILA_HUMAN	Filaggrin	FLG	FLG
Transaldolase	-0.0147407	0.897408	0.125774	0.269387	-0.0461753	0.777231	-0.224588	0.163544	-0.206687	0.0676121	-0.00943326	0.965954	0.962704	1	-0.173334	0.406947	0.366671	1	-0.0840458	0.687028	0.659943	1	P37837	TALDO_HUMAN	Transaldolase	TALDO1 TAL TALDO TALDOR	TALDO1
Grancalcin	0.11651	0.306522	0.0626683	0.583232	-0.0451402	0.782103	-0.0228359	0.888766	0.206543	0.0678084	0.304857	0.561415	0.564747	1	0.786371	0.111306	0.119346	1	1.97886	2.59293e-05	0.000185046	0.122316	P28676	GRAN_HUMAN	Grancalcin	GCA GCL	GCA
Inter-alpha-trypsin.inhibitor.heavy.chain.H4	0.113813	0.317933	0.0677695	0.552893	0.0667521	0.682358	-0.0375313	0.818152	0.205929	0.068648	-0.00576074	0.989161	0.989117	1	-0.149729	0.709137	0.708288	1	0.72058	0.0686952	0.0760421	1	Q14624	ITIH4_HUMAN	Inter-alpha-trypsin inhibitor heavy chain H4	ITIH4 IHRP ITIHL1 PK120 PRO1851	ITIH4
Small.proline-rich.protein.2A	0.208717	0.0649017	0.00586526	0.959086	0.340485	0.0315688	0.107965	0.507255	-0.20533	0.0694743	-0.386371	0.334008	0.339683	1	-0.250765	0.508546	0.508894	1	-0.159153	0.673621	0.673343	1	P35326	SPR2A_HUMAN	Small proline-rich protein 2A	SPRR2A	SPRR2A
Cornifin-B	0.214183	0.0580374	-0.266865	0.0174337	0.106933	0.511346	0.0740304	0.649839	-0.204995	0.0699411	-0.648341	0.021723	0.0271702	1	-0.0188436	0.944727	0.942413	1	-0.800117	0.00239048	0.00485173	1	P22528	SPR1B_HUMAN	Cornifin-B	SPRR1B	SPRR1B
Lactoylglutathione.lyase	-0.0487378	0.669714	-0.318026	0.00428778	-0.0506358	0.756338	-0.0793605	0.626419	-0.203983	0.0713638	-0.612768	0.0994265	0.103086	1	-0.027417	0.938451	0.937671	1	-0.627607	0.0730637	0.0778862	1	Q04760	LGUL_HUMAN	Lactoylglutathione lyase	GLO1	GLO1
Calmodulin-like.protein.5	0.025926	0.820579	-0.11849	0.298317	0.146927	0.36562	-0.169228	0.296529	-0.203797	0.0716284	-0.717914	0.0559432	0.069428	1	-0.5882	0.0991297	0.108752	1	-0.2518	0.481128	0.481162	1	Q9NZT1	CALL5_HUMAN	Calmodulin-like protein 5	CALML5 CLSP	CALML5
Histone.H2A.type.3	0.125064	0.272121	0.211256	0.061635	0.0482441	0.767521	0.217769	0.177052	0.203682	0.0717915	0.731018	0.155832	0.164478	1	0.582174	0.233449	0.240776	1	2.34198	2.21265e-07	2.09911e-05	0.0147148	Q7L7L0	H2A3_HUMAN	Histone H2A type 3	H2AC25 H2AW HIST3H2A	H2AC25
Histone.H2B.type.2-E	0.0784023	0.492205	0.27485	0.0142304	0.296762	0.0629553	0.160992	0.320998	0.20315	0.0725535	0.469381	0.476041	0.483385	1	0.478603	0.442685	0.450406	1	3.07421	7.72179e-08	1.22307e-05	0.00868377	Q16778	H2B2E_HUMAN	Histone H2B type 2-E	H2BC21 H2BFQ HIST2H2BE	H2BC21
Peptidyl-prolyl.cis-trans.isomerase.A	0.0887345	0.436773	-0.0958523	0.400734	0.216698	0.179245	-0.258287	0.107575	-0.202986	0.0727899	-0.441074	0.0478256	0.0395821	1	-0.0441599	0.836255	0.821715	1	-0.236477	0.264965	0.231949	1	P62937	PPIA_HUMAN	Peptidyl-prolyl cis-trans isomerase A	PPIA CYPA	PPIA
Ras-related.protein.Rab-8A	0.120312	0.290898	0.0406725	0.721923	0.285112	0.0745461	-0.0511866	0.75377	0.202654	0.0732682	0.372243	0.360442	0.361279	1	0.11272	0.770462	0.769169	1	1.42703	0.00010638	0.000637359	0.394525	P61006	RAB8A_HUMAN	Ras-related protein Rab-8A	RAB8A MEL RAB8	RAB8A
Ras-related.protein.Rab-35	0.111317	0.328731	0.0429366	0.707126	0.342532	0.0304954	-0.0552244	0.735022	0.202539	0.0734353	0.295585	0.494276	0.495394	1	0.0142645	0.972252	0.97217	1	1.44559	0.000229269	0.00117931	0.694613	Q15286	RAB35_HUMAN	Ras-related protein Rab-35	RAB35 RAB1C RAY	RAB35
Ly6/PLAUR.domain-containing.protein.3	0.0903848	0.428258	-0.0438731	0.701036	0.285187	0.0744671	0.0170075	0.917041	-0.202359	0.0736967	-0.466866	0.0747406	0.071875	1	-0.308573	0.216017	0.200382	1	0.0554852	0.824025	0.815084	1	O95274	LYPD3_HUMAN	Ly6/PLAUR domain-containing protein 3	LYPD3 C4.4A UNQ491/PRO1007	LYPD3
Myosin-6	-0.0471847	0.679656	0.0218139	0.848668	0.172246	0.28787	-0.14107	0.385248	0.201867	0.0744153	0.206008	0.49951	0.487981	1	0.0478499	0.868652	0.86435	1	0.672962	0.0175734	0.0214971	1	P13533	MYH6_HUMAN	Myosin-6	MYH6 MYHCA	MYH6
Peroxiredoxin-5,.mitochondrial	0.130711	0.250886	-0.161068	0.156172	0.0493307	0.762435	-0.202034	0.211228	-0.201843	0.0744501	-0.380575	0.205303	0.200155	1	-0.0239479	0.933262	0.930943	1	-0.412684	0.144763	0.143043	1	P30044	PRDX5_HUMAN	Peroxiredoxin-5, mitochondrial	PRDX5 ACR1 SBBI10	PRDX5
Tripeptidyl-peptidase.1	0.045059	0.693352	-0.0568122	0.618969	-0.219351	0.17385	0.0534255	0.743356	0.199801	0.0774946	0.138301	0.65499	0.645731	1	0.185262	0.527192	0.516199	1	0.700155	0.0147179	0.0193586	1	O14773	TPP1_HUMAN	Tripeptidyl-peptidase 1	TPP1 CLN2 GIG1 UNQ267/PRO304	TPP1
Transcobalamin-1	0.0497661	0.663163	-0.264188	0.0186379	0.141889	0.382468	-0.08511	0.601557	-0.199789	0.0775121	-0.162634	0.457761	0.417554	1	-0.194977	0.347082	0.305676	1	-0.725232	0.000274592	0.000460674	0.291607	P20061	TCO1_HUMAN	Transcobalamin-1	TCN1 TC1	TCN1
Proteasome.activator.complex.subunit.1	0.152414	0.179941	-0.244451	0.0299201	-0.0744192	0.648119	0.15276	0.346682	-0.199424	0.0780669	0.172751	0.667258	0.66539	1	0.121655	0.749263	0.747611	1	-0.400987	0.288456	0.29055	1	Q06323	PSME1_HUMAN	Proteasome activator complex subunit 1	PSME1 IFI5111	PSME1
Prostatic.acid.phosphatase	0.170398	0.133255	0.0893293	0.433693	0.265147	0.0982275	0.210054	0.193279	0.199233	0.0783591	0.162968	0.600322	0.590002	1	-0.0393509	0.89383	0.890565	1	0.683512	0.0179531	0.0197996	1	P15309	PPAP_HUMAN	Prostatic acid phosphatase	ACP3 ACPP	ACP3
Zymogen.granule.protein.16.homolog.B	0.203757	0.0716853	-0.0137293	0.904412	0.261326	0.103354	0.161711	0.318812	0.199014	0.0786942	0.496408	0.141818	0.14116	1	-0.195752	0.542926	0.53561	1	0.876972	0.00514042	0.00769941	1
Uteroglobin	0.00983606	0.93144	0.0567084	0.619611	0.236675	0.141458	0.0200232	0.902397	0.199008	0.0787027	0.520448	0.330089	0.34115	1	-0.398049	0.431936	0.439811	1	1.6	0.00108038	0.00511365	1	P11684	UTER_HUMAN	Uteroglobin	SCGB1A1 CC10 CCSP UGB	SCGB1A1
Talin-1	0.0585268	0.608409	0.0422186	0.711807	0.296732	0.0629831	-0.0987333	0.54443	0.19889	0.0788837	0.206949	0.628071	0.62741	1	0.495231	0.21914	0.221999	1	1.38182	0.000373413	0.00105019	0.625914	Q9Y490	TLN1_HUMAN	Talin-1	TLN1 KIAA1027 TLN	TLN1
Myotrophin	0.0961867	0.399085	-0.262193	0.0195815	0.228712	0.155746	-0.107272	0.509999	-0.19848	0.0795158	-0.608304	0.0660092	0.067341	1	-0.072808	0.818069	0.814006	1	-1.11633	0.000228909	0.000663997	0.408358	P58546	MTPN_HUMAN	Myotrophin	MTPN	MTPN
Actin-related.protein.2/3.complex.subunit.2	-0.0594444	0.60279	0.0835045	0.46438	0.256729	0.109789	-0.0494914	0.761683	0.197695	0.0807368	0.86788	0.139004	0.150073	1	1.05697	0.0559762	0.065682	1	2.65835	2.49732e-07	3.80055e-05	0.0261478	O15144	ARPC2_HUMAN	Actin-related protein 2/3 complex subunit 2	ARPC2 ARC34 PRO2446	ARPC2
Lysosome-associated.membrane.glycoprotein.2	-0.122097	0.283748	0.227386	0.0438713	-0.185167	0.25267	0.0273796	0.866816	0.197154	0.0815869	0.331825	0.365947	0.362151	1	0.446716	0.197625	0.196444	1	1.52616	2.75957e-06	4.82147e-05	0.0328342	P13473	LAMP2_HUMAN	Lysosome-associated membrane glycoprotein 2	LAMP2	LAMP2
Prostaglandin.reductase.1	-0.0237253	0.835586	0.0199833	0.861236	0.017074	0.916718	-0.129594	0.42545	-0.196896	0.0819956	-0.161167	0.443248	0.397183	1	-0.152944	0.44267	0.396025	1	-0.336278	0.0881522	0.0653501	1	Q14914	PTGR1_HUMAN	Prostaglandin reductase 1	PTGR1 LTB4DH	PTGR1
Serine.protease.inhibitor.Kazal-type.7	0.0156485	0.891127	-0.0812375	0.476636	0.294319	0.065259	0.0135051	0.934083	-0.196635	0.0824091	-1.47176	0.0201543	0.0270976	1	-1.04919	0.0823744	0.0922103	1	-1.89425	0.00128434	0.00294359	1	P58062	ISK7_HUMAN	Serine protease inhibitor Kazal-type 7	SPINK7 ECG2 UNQ745/PRO1474	SPINK7
Tubulin.beta-4B.chain	0.111496	0.327946	0.28355	0.0113325	-0.0551212	0.735499	0.270423	0.0914732	0.196623	0.0824287	0.581648	0.205296	0.211244	1	0.710513	0.101185	0.108236	1	1.73298	2.74744e-05	0.00025163	0.164314	P68371	TBB4B_HUMAN	Tubulin beta-4B chain	TUBB4B TUBB2C	TUBB4B
Histone.H2B.type.1-M	0.0694079	0.543312	0.194691	0.0855482	0.113374	0.486083	0.0724255	0.656957	0.196078	0.0833	1.00216	0.118656	0.129872	1	0.621666	0.308636	0.318106	1	3.14202	1.6327e-08	7.56739e-06	0.00547646	Q99879	H2B1M_HUMAN	Histone H2B type 1-M	H2BC14 H2BFE HIST1H2BM	H2BC14
Thymosin.beta-4	0.0154461	0.892527	0.11611	0.308199	-0.0355405	0.827648	-0.202841	0.209371	-0.194004	0.0866801	0.247594	0.566987	0.567805	1	-0.0850011	0.835721	0.835357	1	0.239688	0.556535	0.558949	1	P62328	TYB4_HUMAN	Thymosin beta-4	TMSB4X TB4X THYB4 TMSB4	TMSB4X
Proline-rich.protein.4	-0.104723	0.358362	0.0160149	0.888594	-0.189163	0.242393	-0.212059	0.188964	-0.193613	0.0873291	0.00927966	0.992168	0.992316	1	-1.39461	0.116491	0.130067	1	-2.14212	0.0143639	0.0216148	1	Q16378	PROL4_HUMAN	Proline-rich protein 4	PRR4 LPRP PROL4	PRR4
Histone.H2A.J	0.175877	0.121041	0.171937	0.129733	0.218078	0.176425	0.154122	0.34235	0.193383	0.0877131	0.710926	0.196858	0.205959	1	0.733826	0.159082	0.168115	1	2.55194	1.13935e-07	1.41506e-05	0.00999035	Q9BTM1	H2AJ_HUMAN	Histone H2A.J	H2AJ H2AFJ	H2AJ
Heat.shock.protein.HSP.90-beta	0.148658	0.191037	0.0582789	0.609931	0.15218	0.348539	0.0964823	0.553688	0.193068	0.0882396	-0.235652	0.456487	0.446298	1	0.146781	0.624689	0.615563	1	0.657967	0.0255247	0.029359	1	P08238	HS90B_HUMAN	Heat shock protein HSP 90-beta	HSP90AB1 HSP90B HSPC2 HSPCB	HSP90AB1
Alpha-2-macroglobulin-like.protein.1	0.118788	0.297097	-0.133891	0.239439	-0.0174771	0.914759	0.0349141	0.830641	-0.193002	0.0883508	-0.416814	0.285515	0.286932	1	-0.540869	0.142162	0.147426	1	-0.245228	0.505962	0.505309	1	A8K2U0	A2ML1_HUMAN	Alpha-2-macroglobulin-like protein 1	A2ML1 CPAMD9	A2ML1
Thrombospondin-1	-0.0688233	0.546722	0.0255281	0.823288	0.017081	0.916684	0.00807143	0.960576	0.191722	0.0905239	0.197055	0.479103	0.461539	1	-0.082285	0.75535	0.744641	1	0.622215	0.0161419	0.0178893	1	P07996	TSP1_HUMAN	Thrombospondin-1	THBS1 TSP TSP1	THBS1
Myosin-3	0.0694966	0.542796	-0.113545	0.319078	0.452805	0.00334783	-0.146248	0.367864	0.191472	0.0909523	-0.00634347	0.982636	0.981953	1	0.0326477	0.905867	0.902166	1	0.420482	0.123546	0.122211	1	P11055	MYH3_HUMAN	Myosin-3	MYH3	MYH3
Mucin-16	0.175745	0.121323	0.0891468	0.434637	0.0532228	0.744297	0.114461	0.481885	0.190611	0.0924425	-0.0308216	0.919998	0.917422	1	0.275149	0.342586	0.334152	1	0.278134	0.335287	0.328622	1	Q8WXI7	MUC16_HUMAN	Mucin-16	MUC16 CA125	MUC16
Ras-related.protein.Rab-13	0.0982049	0.389219	0.0464406	0.684439	0.309728	0.051787	0.00378008	0.981531	0.190513	0.092614	0.255027	0.497642	0.494417	1	0.127974	0.719599	0.716631	1	1.23832	0.000289762	0.00106908	0.636103	P51153	RAB13_HUMAN	Ras-related protein Rab-13	RAB13 GIG4	RAB13
Carbonic.anhydrase.6	0.240128	0.0330416	-0.0968826	0.395666	-0.0738097	0.650816	0.240273	0.13533	0.18971	0.0940225	0.0960733	0.746916	0.738291	1	0.0868915	0.757999	0.749608	1	-0.254597	0.363592	0.351276	1	P23280	CAH6_HUMAN	Carbonic anhydrase 6	CA6	CA6
Ras-related.protein.Rab-15	0.0807526	0.47928	0.0490871	0.667486	0.248315	0.122347	-0.0506319	0.756356	0.189606	0.0942074	0.369744	0.358184	0.358741	1	0.0192564	0.959801	0.959505	1	1.40633	0.000112478	0.00062285	0.386167	P59190	RAB15_HUMAN	Ras-related protein Rab-15	RAB15	RAB15
Myosin-4	0.134121	0.238625	-0.0202346	0.859508	0.305172	0.0555142	0.116767	0.473038	0.189003	0.0952782	-0.26514	0.393329	0.382865	1	0.167958	0.568559	0.558259	1	0.587055	0.0429956	0.0475764	1	Q9Y623	MYH4_HUMAN	Myosin-4	MYH4	MYH4
Histone.H2B.type.1-D	0.0996368	0.382308	0.194715	0.0855088	0.201763	0.211853	0.0380758	0.815559	0.188728	0.0957688	1.27201	0.0478421	0.0573253	1	0.578981	0.345813	0.354808	1	3.38887	7.26832e-10	2.83433e-06	0.00211157	P58876	H2B1D_HUMAN	Histone H2B type 1-D	H2BC5 H2BFB HIRIP2 HIST1H2BD	H2BC5
Pyruvate.kinase.PKLR	0.150942	0.18423	0.0457592	0.68883	0.0904718	0.578764	0.0668043	0.682123	0.188218	0.0966861	0.224019	0.615118	0.615496	1	-0.526236	0.210538	0.216066	1	0.966006	0.0195126	0.0261207	1	P30613	KPYR_HUMAN	Pyruvate kinase PKLR	PKLR PK1 PKL	PKLR
Kallikrein-13	0.207942	0.0659259	0.0608345	0.594322	0.238349	0.138582	0.157507	0.331724	0.188007	0.0970668	-0.048997	0.907733	0.907356	1	0.331335	0.406951	0.408704	1	0.976778	0.0125512	0.0201014	1	Q9UKR3	KLK13_HUMAN	Kallikrein-13	KLK13 KLKL4	KLK13
Cornulin	0.0779258	0.494848	-0.0821697	0.471575	0.0169114	0.917508	0.0239153	0.883544	-0.187338	0.098284	-0.173993	0.615428	0.60964	1	-0.25411	0.438097	0.432207	1	-0.0208705	0.949086	0.948259	1	Q9UBG3	CRNN_HUMAN	Cornulin	CRNN C1orf10 DRC1 PDRC1 SEP53	CRNN
Serum.amyloid.A-2.protein	0.0502492	0.660094	-0.127836	0.261551	0.258093	0.107849	-0.0433805	0.790403	0.18727	0.098408	-0.00609158	0.988121	0.988046	1	0.454284	0.239074	0.241744	1	-0.622114	0.104028	0.110969	1	P0DJI9	SAA2_HUMAN	Serum amyloid A-2 protein	SAA2	SAA2
Neutrophil.elastase	0.0393393	0.730684	0.230081	0.0413642	0.115654	0.477299	-0.124097	0.445509	0.18688	0.0991239	0.878314	0.0780118	0.0861594	1	0.421207	0.375397	0.380106	1	2.49478	6.96493e-09	8.57612e-06	0.00616623	P08246	ELNE_HUMAN	Neutrophil elastase	ELANE ELA2	ELANE
Histone.H2B.type.1-C/E/F/G/I	0.106303	0.351114	0.243476	0.0306014	0.294738	0.0648589	0.0997212	0.540391	0.185642	0.101423	0.847593	0.205537	0.216863	1	0.798487	0.207856	0.218842	1	3.33895	6.70693e-09	5.17386e-06	0.00379761	P62807	H2B1C_HUMAN	Histone H2B type 1-C/E/F/G/I	H2BC4 H2BFL HIST1H2BC; H2BC6 H2BFH HIST1H2BE; H2BC7 H2BFG HIST1H2BF; H2BC8 H2BFA HIST1H2BG; H2BC10 H2BFK HIST1H2BI	H2BC4
Mannosyl-oligosaccharide.1,2-alpha-mannosidase.IA	-0.102034	0.370904	0.0552226	0.62883	-0.231129	0.151301	-0.0618417	0.704627	-0.185336	0.101998	-0.392502	0.265465	0.262007	1	0.173342	0.60463	0.599014	1	-0.152662	0.646996	0.642794	1	P33908	MA1A1_HUMAN	Mannosyl-oligosaccharide 1,2-alpha-mannosidase IA	MAN1A1	MAN1A1
Basic.salivary.proline-rich.protein.2	-0.143326	0.207624	0.0165393	0.884971	-0.251373	0.117664	-0.207623	0.198602	-0.184822	0.102969	-0.320164	0.709	0.714275	1	-1.58309	0.0487515	0.0606063	1	-2.06043	0.00934454	0.0158821	1	P02812	PRB2_HUMAN	Basic salivary proline-rich protein 2	PRB2	PRB2
Guanine.nucleotide-binding.protein.G(t).subunit.alpha-3	0.114761	0.313892	0.104501	0.359387	0.122723	0.4506	0.244469	0.128435	0.184591	0.103406	-0.174196	0.624323	0.619215	1	0.178403	0.596366	0.590923	1	0.939236	0.00414821	0.00656125	1	A8MTJ3	GNAT3_HUMAN	Guanine nucleotide-binding protein G(t) subunit alpha-3	GNAT3	GNAT3
Submaxillary.gland.androgen-regulated.protein.3B	-0.0346381	0.761849	-0.129801	0.25423	0.0714157	0.661451	-0.0958353	0.556363	-0.184348	0.10387	-0.4455	0.398487	0.406454	1	-0.611099	0.220202	0.232843	1	-2.73194	1.10641e-09	9.69338e-06	0.00694046	P02814	SMR3B_HUMAN	Submaxillary gland androgen-regulated protein 3B	SMR3B PBII PRL3 PROL3	SMR3B
Eosinophil.peroxidase	0.0811475	0.477126	0.189571	0.0942688	0.135327	0.405081	-0.0769449	0.63699	0.183903	0.104721	0.505319	0.299851	0.306497	1	0.325767	0.48105	0.484712	1	1.32936	0.00308025	0.00682381	1	P11678	PERE_HUMAN	Eosinophil peroxidase	EPX EPER EPO EPP	EPX
Ras-related.protein.Rab-6B	0.13808	0.224923	0.038269	0.737743	0.312051	0.0499657	-0.102651	0.528497	0.183615	0.105276	0.514851	0.227721	0.231153	1	0.0378602	0.925692	0.925433	1	1.31147	0.000796302	0.00188185	1	Q9NRW1	RAB6B_HUMAN	Ras-related protein Rab-6B	RAB6B	RAB6B
Tropomyosin.alpha-1.chain	-0.0600348	0.599187	0.296063	0.00806843	0.377095	0.0164566	-0.0372526	0.81948	0.182105	0.10822	0.651016	0.259854	0.268931	1	0.610914	0.264177	0.272983	1	2.92813	3.2036e-09	9.18316e-06	0.00658433	P09493	TPM1_HUMAN	Tropomyosin alpha-1 chain	TPM1 C15orf13 TMSA	TPM1
Ras-related.protein.Rab-11B	-0.024795	0.828283	-0.0407441	0.721453	0.105833	0.515723	0.133634	0.411037	0.181625	0.109168	-0.371431	0.1814	0.169368	1	0.169739	0.520825	0.503405	1	0.203915	0.438373	0.421411	1	Q15907	RB11B_HUMAN	Ras-related protein Rab-11B	RAB11B YPT3	RAB11B
Complement.factor.B	0.161526	0.154984	0.106425	0.35056	0.114132	0.483151	0.120238	0.459891	0.181087	0.110239	0.197116	0.705259	0.707225	1	-0.661926	0.177652	0.185978	1	1.00344	0.0386316	0.0469405	1	P00751	CFAB_HUMAN	Complement factor B	CFB BF BFD	CFB
Plasminogen	0.110089	0.334128	0.0492748	0.66629	-0.0517376	0.751203	0.110579	0.496965	0.180833	0.110748	0.472916	0.320835	0.325401	1	-0.437414	0.332279	0.336276	1	0.425029	0.343947	0.349426	1	P00747	PLMN_HUMAN	Plasminogen	PLG	PLG
Tropomyosin.alpha-3.chain	-0.087396	0.443749	0.282264	0.0117255	0.342126	0.030706	-0.0128533	0.937258	0.180018	0.112392	0.383992	0.506206	0.511684	1	0.870689	0.109168	0.119633	1	2.34265	4.99232e-06	0.000122497	0.0818283	P06753	TPM3_HUMAN	Tropomyosin alpha-3 chain	TPM3	TPM3
Heat.shock.protein.HSP.90-alpha	0.119409	0.294559	0.121503	0.286114	0.046597	0.775249	0.0841494	0.605681	0.178761	0.114965	0.135863	0.805628	0.807238	1	-0.143747	0.783344	0.785144	1	1.81643	0.000286902	0.00109562	0.649706	P07900	HS90A_HUMAN	Heat shock protein HSP 90-alpha	HSP90AA1 HSP90A HSPC1 HSPCA	HSP90AA1
Protocadherin.Fat.2	-0.144634	0.203463	-0.189858	0.0937629	-0.0171961	0.916125	-0.0582246	0.721189	-0.17845	0.115608	-0.380214	0.317296	0.317806	1	0.0348466	0.92313	0.922264	1	-1.64684	9.08535e-07	9.27766e-05	0.0624387	Q9NYQ8	FAT2_HUMAN	Protocadherin Fat 2	FAT2 CDHF8 KIAA0811 MEGF1	FAT2
Selenium-binding.protein.1	0.258449	0.0214624	0.0236206	0.836302	-0.0198176	0.903394	0.109243	0.50221	0.178244	0.116037	-0.023792	0.93511	0.932597	1	0.237279	0.390321	0.378261	1	0.506664	0.0633549	0.0669201	1
Myosin.regulatory.light.polypeptide.9	0.193387	0.0877053	-0.0436936	0.702202	-0.10395	0.523264	0.0449299	0.783094	0.178198	0.116132	0.575928	0.157657	0.162498	1	-0.0520102	0.89344	0.89279	1	0.858271	0.0241983	0.0310401	1	P24844	MYL9_HUMAN	Myosin regulatory light polypeptide 9	MYL9 MLC2 MRLC1 MYRL2	MYL9
Histone.H2B.type.1-H	0.102749	0.367541	0.207897	0.0659856	0.14324	0.377905	0.128136	0.430718	0.177954	0.116641	0.702357	0.286646	0.296884	1	0.51912	0.406176	0.414494	1	2.94888	3.40768e-07	2.42163e-05	0.016903	Q93079	H2B1H_HUMAN	Histone H2B type 1-H	H2BC9 H2BFJ HIST1H2BH	H2BC9
WD.repeat-containing.protein.1	0.0639905	0.575296	0.0129225	0.910006	0.116342	0.474663	-0.0982912	0.546243	0.177337	0.117934	0.618041	0.293486	0.303771	1	0.399192	0.474404	0.480887	1	1.08416	0.0486531	0.0603359	1	O75083	WDR1_HUMAN	WD repeat-containing protein 1	WDR1	WDR1
Salivary.acidic.proline-rich.phosphoprotein.1/2	-0.0589739	0.605668	-0.0556894	0.625927	-0.303073	0.0573016	-0.221523	0.169521	-0.176934	0.118786	-0.303019	0.716554	0.721761	1	-0.617881	0.433604	0.445363	1	-3.88968	7.81214e-08	0.000190807	0.125742	P02810	PRPC_HUMAN	Salivary acidic proline-rich phosphoprotein 1/2	PRH1; PRH2	PRH1;
Catalase	0.0414283	0.716971	0.152972	0.178332	0.140484	0.387247	-0.0554191	0.734122	0.176929	0.118797	0.534657	0.267781	0.275134	1	-0.439029	0.337007	0.343403	1	2.27594	5.7523e-08	1.26828e-05	0.00899214	P04040	CATA_HUMAN	Catalase	CAT	CAT
Histone.H2A.type.2-C	0.16571	0.144428	0.178885	0.114709	0.193271	0.232127	0.215373	0.181985	0.176767	0.119139	0.693602	0.192985	0.201691	1	0.954067	0.0571897	0.0654869	1	2.38122	3.71869e-07	2.47169e-05	0.0172277	Q16777	H2A2C_HUMAN	Histone H2A type 2-C	H2AC20 H2AFQ HIST2H2AC	H2AC20
Protein-glutamine.gamma-glutamyltransferase.K	0.146033	0.199081	-0.239127	0.0338019	-0.0747661	0.646585	0.099456	0.541474	0.17675	0.119175	-0.266653	0.381246	0.368855	1	-0.0799104	0.782203	0.775233	1	0.408411	0.153541	0.148233	1	P22735	TGM1_HUMAN	Protein-glutamine gamma-glutamyltransferase K	TGM1 KTG	TGM1
Carbonic.anhydrase.2	0.0907615	0.426328	0.205258	0.0695756	0.0452195	0.781729	-0.0826873	0.611981	0.17647	0.119772	0.0314886	0.94988	0.950098	1	0.644155	0.172113	0.18246	1	1.61108	0.000401118	0.0017239	0.980901	P00918	CAH2_HUMAN	Carbonic anhydrase 2	CA2	CA2
Vitronectin	0.0734449	0.520057	0.0958892	0.400552	0.0669307	0.681553	0.116167	0.475334	0.176353	0.120021	0.434731	0.310433	0.312973	1	0.0303839	0.940507	0.940309	1	1.45702	0.000180094	0.000811575	0.491003	P04004	VTNC_HUMAN	Vitronectin	VTN	VTN
Matrix.metalloproteinase-9	0.071593	0.530662	0.166333	0.142905	-0.0958771	0.55619	-0.244672	0.128109	0.176062	0.120643	0.745991	0.0862898	0.0945745	1	0.555607	0.178773	0.186249	1	1.00958	0.0129157	0.0192659	1	P14780	MMP9_HUMAN	Matrix metalloproteinase-9	MMP9 CLG4B	MMP9
Myeloid.cell.nuclear.differentiation.antigen	0.0479202	0.674941	0.109377	0.337281	0.198817	0.218743	0.0267685	0.869763	0.176046	0.120676	0.112177	0.720691	0.713109	1	-0.0417165	0.888403	0.88509	1	0.891277	0.00195874	0.00377399	1	P41218	MNDA_HUMAN	Myeloid cell nuclear differentiation antigen	MNDA	MNDA
Ras-related.protein.Rab-4B	0.0931368	0.414271	0.0528298	0.643795	0.302302	0.0579696	-0.102779	0.527981	0.174977	0.122985	0.552511	0.212156	0.216893	1	-0.0963259	0.819121	0.818929	1	1.19768	0.00340308	0.00582469	1	P61018	RAB4B_HUMAN	Ras-related protein Rab-4B	RAB4B PP1596	RAB4B
Tryptophan--tRNA.ligase,.cytoplasmic	0.303568	0.00653485	-0.0546228	0.632567	0.372895	0.0177981	-0.119614	0.462242	0.174812	0.123344	-0.0543646	0.875432	0.87308	1	0.514232	0.114777	0.115089	1	0.677099	0.0359576	0.039629	1	P23381	SYWC_HUMAN	Tryptophan--tRNA ligase, cytoplasmic	WARS1 IFI53 WARS WRS	WARS1
Prothymosin.alpha	0.170526	0.132957	0.067904	0.552103	0.113252	0.486553	-0.0856456	0.599262	0.174396	0.124254	-0.105173	0.678781	0.660567	1	0.343061	0.151647	0.135713	1	0.61288	0.00912817	0.00986547	1
Calreticulin	0.159186	0.161131	0.127904	0.261296	0.140686	0.386555	-0.106401	0.513461	0.174111	0.124878	0.408589	0.462691	0.469264	1	0.463834	0.378259	0.386273	1	1.93435	0.000120217	0.00132199	0.774688	P27797	CALR_HUMAN	Calreticulin	CALR CRTC	CALR
Rho-related.GTP-binding.protein.RhoQ	0.0679019	0.552116	0.249445	0.0266266	0.483715	0.00156595	0.193114	0.232514	0.173616	0.125971	0.0236775	0.964591	0.96483	1	0.283006	0.574874	0.57828	1	2.12255	7.64642e-06	0.000134453	0.0895455	P17081	RHOQ_HUMAN	Rho-related GTP-binding protein RhoQ	RHOQ ARHQ RASL7A TC10	RHOQ
Desmin	0.0954694	0.402627	0.117181	0.303727	0.0407452	0.802875	0.00749896	0.963371	0.173212	0.126869	0.209901	0.666266	0.667683	1	0.270536	0.557008	0.559192	1	1.81026	3.3807e-05	0.00029904	0.193778	P17661	DESM_HUMAN	Desmin	DES	DES
Secreted.frizzled-related.protein.1	0.159138	0.161259	0.0478195	0.675586	0.310753	0.0509765	0.0320067	0.844564	0.172941	0.127474	0.933532	0.0133801	0.0177278	1	-0.211131	0.561457	0.558216	1	1.3643	8.17056e-05	0.000414942	0.264733	Q8N474	SFRP1_HUMAN	Secreted frizzled-related protein 1	SFRP1 FRP FRP1 SARP2	SFRP1
Chitotriosidase-1	0.0701283	0.539126	0.186798	0.0992746	0.207573	0.198712	-0.0829442	0.610872	0.172502	0.128457	0.436101	0.391468	0.396521	1	0.314011	0.515023	0.518432	1	1.43053	0.00222154	0.00462513	1	Q13231	CHIT1_HUMAN	Chitotriosidase-1	CHIT1	CHIT1
Rho.GDP-dissociation.inhibitor.2	0.0475053	0.677599	0.167757	0.139466	0.0474726	0.771138	-0.204874	0.204743	0.172452	0.12857	0.644417	0.157674	0.167245	1	0.647882	0.133292	0.142988	1	1.1145	0.00853486	0.0148925	1	P52566	GDIR2_HUMAN	Rho GDP-dissociation inhibitor 2	ARHGDIB GDIA2 GDID4 RAP1GN1	ARHGDIB
Rho-related.GTP-binding.protein.RhoG	0.0555606	0.626727	0.117125	0.30396	0.344349	0.0295682	0.148723	0.359724	0.17182	0.129997	-0.176451	0.735303	0.737045	1	0.404304	0.412536	0.417503	1	1.66776	0.000441602	0.00146117	0.848939	P84095	RHOG_HUMAN	Rho-related GTP-binding protein RhoG	RHOG ARHG	RHOG
Non-secretory.ribonuclease	0.093377	0.413063	0.102037	0.370889	0.114325	0.482407	-0.0737987	0.650864	0.171081	0.131681	0.08956	0.855392	0.855924	1	0.772515	0.0941788	0.101537	1	0.917172	0.0451131	0.0526151	1	P10153	RNAS2_HUMAN	Non-secretory ribonuclease	RNASE2 EDN RNS2	RNASE2
Fibrinogen.gamma.chain	0.0614007	0.590887	0.179929	0.112574	-0.0416048	0.798802	0.0359996	0.825456	0.170965	0.131949	0.222347	0.569762	0.567269	1	-0.402395	0.276161	0.276334	1	1.06955	0.00294467	0.00527214	1	P02679	FIBG_HUMAN	Fibrinogen gamma chain	FGG PRO2061	FGG
Proteasome.subunit.alpha.type-6	0.0133348	0.907147	0.143633	0.206642	0.185953	0.250625	0.0227338	0.889261	0.170938	0.132011	0.220298	0.466123	0.453194	1	-0.15495	0.58866	0.576822	1	1.07697	7.94747e-05	0.000332186	0.213928	P60900	PSA6_HUMAN	Proteasome subunit alpha type-6	PSMA6 PROS27	PSMA6
Na(+)/H(+).exchange.regulatory.cofactor.NHE-RF1	0.151799	0.181724	-0.240997	0.0323927	0.107961	0.507267	-0.13682	0.39987	-0.170824	0.132272	-0.492477	0.224906	0.227097	1	-0.609383	0.111686	0.116078	1	-1.17624	0.00162382	0.00334471	1	O14745	NHRF1_HUMAN	Na(+)/H(+) exchange regulatory cofactor NHE-RF1	NHERF1 NHERF SLC9A3R1	NHERF1
Ras-related.C3.botulinum.toxin.substrate.2	-0.00953608	0.933526	0.243366	0.0306787	0.390021	0.01285	0.029154	0.85827	0.170565	0.132868	0.103588	0.855573	0.856891	1	0.408648	0.447532	0.453465	1	2.24017	9.88462e-06	0.000166396	0.110321	P15153	RAC2_HUMAN	Ras-related C3 botulinum toxin substrate 2	RAC2	RAC2
Dystroglycan	-0.00397534	0.972263	-0.00628543	0.956157	0.15541	0.338281	-0.214144	0.184552	0.170217	0.133673	0.454667	0.216028	0.214805	1	-0.21238	0.543133	0.53849	1	0.469529	0.175016	0.175591	1
Ras-related.C3.botulinum.toxin.substrate.1	-0.0043373	0.969738	0.157925	0.164519	0.283213	0.0765853	0.0752689	0.644366	0.169821	0.134593	-0.180804	0.744508	0.746719	1	0.446618	0.394368	0.400615	1	1.92387	0.000123082	0.000650364	0.400641	P63000	RAC1_HUMAN	Ras-related C3 botulinum toxin substrate 1	RAC1 TC25 MIG5	RAC1
Guanine.nucleotide-binding.protein.G(s).subunit.alpha.isoforms.short	0.0339163	0.766669	0.0893896	0.433382	0.107981	0.507189	0.253098	0.115084	0.169746	0.134767	-0.149733	0.692489	0.689445	1	0.555152	0.11906	0.121668	1	0.801645	0.0226483	0.0271959	1	P63092	GNAS2_HUMAN	Guanine nucleotide-binding protein G(s) subunit alpha isoforms short	GNAS GNAS1 GSP	GNAS
High.mobility.group.protein.B2	0.0643453	0.573175	0.0387992	0.734244	0.0383867	0.814079	-0.107608	0.508665	0.169461	0.135433	0.266101	0.34018	0.323228	1	0.0909937	0.731236	0.719747	1	0.563657	0.0303636	0.0312381	1	P26583	HMGB2_HUMAN	High mobility group protein B2	HMGB2 HMG2	HMGB2
Fibrinogen.beta.chain	0.091099	0.424603	0.188632	0.0959422	-0.0805756	0.621129	-0.0514269	0.75265	0.169451	0.135457	0.548161	0.253606	0.261791	1	-0.232483	0.61024	0.612295	1	1.46532	0.000862906	0.00279404	1
Peptidyl-prolyl.cis-trans.isomerase.A-like.4A	0.0933833	0.413032	-0.0818152	0.473497	0.335938	0.0340644	-0.266748	0.0961389	-0.168729	0.137153	-0.370988	0.0815558	0.0634458	1	-0.0100743	0.960554	0.956423	1	-0.25921	0.199433	0.164898	1	Q9Y536	PAL4A_HUMAN	Peptidyl-prolyl cis-trans isomerase A-like 4A	PPIAL4A COAS2 PPIAL4B	PPIAL4A
Alpha-internexin	0.0566575	0.619926	0.22573	0.0454733	-0.0704675	0.665682	0.00353106	0.982748	0.167992	0.138904	0.638366	0.175445	0.18235	1	0.501406	0.261895	0.267203	1	1.84203	1.3056e-05	0.000181744	0.120314	Q16352	AINX_HUMAN	Alpha-internexin	INA NEF5	INA
Mammaglobin-B	-0.0720984	0.527757	-0.042578	0.709462	0.178941	0.269253	0.0211965	0.896707	-0.167958	0.138985	-0.624018	0.128973	0.136556	1	-0.523265	0.179507	0.190175	1	-0.605901	0.117738	0.131343	1	O75556	SG2A1_HUMAN	Mammaglobin-B	SCGB2A1 LIPHC MGB2 UGB3	SCGB2A1
Interleukin-36.receptor.antagonist.protein	0.194937	0.0851456	-0.0340432	0.765821	0.221292	0.169979	0.147321	0.364322	0.167738	0.13951	-0.618601	0.0698847	0.0729329	1	-0.288975	0.374839	0.369223	1	0.228964	0.480406	0.47528	1	Q9UBH0	I36RA_HUMAN	Interleukin-36 receptor antagonist protein	IL36RN FIL1D IL1F5 IL1HY1 IL1L1 IL1RP3 UNQ1896/PRO4342	IL36RN
Ras-related.protein.Rab-4A	0.042962	0.70696	0.0761518	0.504751	0.23571	0.143136	-0.0708899	0.663796	0.167389	0.140347	0.616508	0.160314	0.165992	1	0.123877	0.76704	0.766766	1	1.33273	0.000949626	0.00225718	1	P20338	RAB4A_HUMAN	Ras-related protein Rab-4A	RAB4A RAB4	RAB4A
Tropomyosin.beta.chain	0.346405	0.00176437	-0.159268	0.160913	0.153985	0.342785	-0.0214845	0.895311	0.167081	0.14109	0.0985784	0.77061	0.765942	1	-0.445933	0.161401	0.158869	1	0.845442	0.00675212	0.00921023	1	P07951	TPM2_HUMAN	Tropomyosin beta chain	TPM2 TMSB	TPM2
Adipocyte.plasma.membrane-associated.protein	-0.0475541	0.677287	0.0673043	0.555628	-0.0729117	0.654798	-0.0831356	0.610046	0.166556	0.142362	-0.193167	0.522502	0.510232	1	0.180047	0.529196	0.516802	1	0.80832	0.00367887	0.00614488	1	Q9HDC9	APMAP_HUMAN	Adipocyte plasma membrane-associated protein	APMAP C20orf3 UNQ1869/PRO4305	APMAP
Ras-related.protein.Rab-3A	0.104021	0.36161	0.0495895	0.664286	0.246683	0.124904	-0.0784383	0.630446	0.166551	0.142374	0.576225	0.216248	0.222138	1	0.424488	0.336933	0.340531	1	1.50296	0.000411114	0.00124195	0.730268	P20336	RAB3A_HUMAN	Ras-related protein Rab-3A	RAB3A	RAB3A
Alpha-2-macroglobulin	0.213751	0.0585578	0.0598436	0.600353	0.0220086	0.892773	-0.0543034	0.739286	0.166386	0.142775	0.146896	0.68622	0.682295	1	-0.187636	0.585701	0.581225	1	0.924275	0.00586367	0.0100573	1	P01023	A2MG_HUMAN	Alpha-2-macroglobulin	A2M CPAMD5 FWP007	A2M
WD.repeat.and.FYVE.domain-containing.protein.3	0.0796665	0.48523	0.0201189	0.860303	0.114126	0.483175	-0.0469769	0.773465	0.166256	0.143093	0.88953	0.0322376	0.0420552	1	-0.328936	0.408469	0.410316	1	1.69004	6.27547e-06	0.000368091	0.236314	Q8IZQ1	WDFY3_HUMAN	WD repeat and FYVE domain-containing protein 3	WDFY3 KIAA0993	WDFY3
Ras-related.protein.Rab-37	0.120341	0.290781	0.0180458	0.874574	0.357096	0.0236966	-0.103265	0.52602	0.16577	0.144282	0.523781	0.236822	0.241171	1	0.158061	0.707239	0.707104	1	1.24324	0.00230076	0.00433901	1	Q96AX2	RAB37_HUMAN	Ras-related protein Rab-37	RAB37	RAB37
Fatty.acid-binding.protein,.epidermal	0.198915	0.078846	-0.201789	0.0745299	0.304897	0.0557461	0.0542287	0.739631	-0.164658	0.147029	-0.456256	0.0244996	0.0170841	1	-0.148258	0.446691	0.39722	1	-0.277765	0.150824	0.116056	1
Alpha-enolase	0.105411	0.355196	-0.0910444	0.424881	0.228729	0.155714	-0.29221	0.0673006	-0.164446	0.147558	-0.201015	0.347891	0.305758	1	-0.145611	0.473572	0.431485	1	0.13939	0.491237	0.450642	1	P06733	ENOA_HUMAN	Alpha-enolase	ENO1 ENO1L1 MBPB1 MPB1	ENO1
Calpastatin	0.184863	0.10289	-0.292225	0.00896817	-0.117352	0.470809	0.049127	0.763387	-0.16417	0.148249	-1.06601	0.00497546	0.00796917	1	-0.0936794	0.798981	0.797112	1	-0.249075	0.495873	0.494575	1	P20810	ICAL_HUMAN	Calpastatin	CAST	CAST
Multiple.coagulation.factor.deficiency.protein.2	0.0856286	0.453055	-0.122322	0.282852	0.180945	0.263841	0.114485	0.48179	-0.16378	0.149227	-0.457636	0.407359	0.413984	1	0.0880695	0.866533	0.867631	1	-2.63329	3.64798e-08	5.72624e-05	0.0389384	Q8NI22	MCFD2_HUMAN	Multiple coagulation factor deficiency protein 2	MCFD2 SDNSF	MCFD2
Tubulin.beta-8.chain	0.0361362	0.751874	0.277169	0.0134015	-0.236852	0.141152	0.106722	0.512184	0.163644	0.149571	0.0928414	0.821325	0.820344	1	0.188481	0.628097	0.62661	1	1.29424	0.000544514	0.0015221	0.878251	Q3ZCM7	TBB8_HUMAN	Tubulin beta-8 chain	TUBB8	TUBB8
Carbonyl.reductase.[NADPH].3	0.126204	0.267739	-0.0435603	0.703068	0.0279295	0.864166	-0.0501641	0.75854	-0.161797	0.154281	-0.16003	0.704842	0.703996	1	-0.577505	0.146526	0.152024	1	-0.583986	0.140147	0.14705	1	O75828	CBR3_HUMAN	Carbonyl reductase [NADPH] 3	CBR3 SDR21C2	CBR3
Peripherin	-0.0694548	0.543039	0.0212722	0.852383	0.129898	0.424355	-0.0926483	0.569625	0.161681	0.154582	0.308925	0.354485	0.347104	1	0.853025	0.00589667	0.00817069	1	0.45466	0.146955	0.145859	1	P41219	PERI_HUMAN	Peripherin	PRPH NEF4 PRPH1	PRPH
BPI.fold-containing.family.B.member.2	0.0228499	0.841572	-0.0705114	0.536906	-0.169591	0.295479	0.0314352	0.847306	0.16137	0.155388	0.251878	0.43946	0.430182	1	0.0335365	0.913609	0.911409	1	0.192006	0.53228	0.524302	1	Q8N4F0	BPIB2_HUMAN	BPI fold-containing family B member 2	BPIFB2 BPIL1 C20orf184 LPLUNC2 UNQ2489/PRO5776	BPIFB2
F-box.only.protein.50	0.041781	0.714665	-0.219648	0.0517772	0.106008	0.515025	-0.21558	0.181555	-0.161336	0.155475	-0.345131	0.539438	0.544058	1	0.0576322	0.913913	0.914661	1	-1.14138	0.0291472	0.0369479	1	Q6ZVX7	FBX50_HUMAN	F-box only protein 50	NCCRP1 FBXO50	NCCRP1
Guanine.nucleotide-binding.protein.G(t).subunit.alpha-1	0.0324799	0.776287	0.188988	0.0953051	0.118984	0.464621	0.213296	0.186336	0.161203	0.155821	0.104588	0.7727	0.769457	1	0.216849	0.526774	0.521661	1	1.1084	0.000795802	0.00194113	1	P11488	GNAT1_HUMAN	Guanine nucleotide-binding protein G(t) subunit alpha-1	GNAT1 GNATR	GNAT1
Keratinocyte.differentiation-associated.protein	-0.00210137	0.985336	0.0771782	0.499009	-0.0427284	0.793485	0.00614995	0.969957	0.160036	0.158877	0.155186	0.558071	0.538365	1	0.0147198	0.953285	0.950731	1	0.450446	0.0691518	0.0647211	1	P60985	KTDAP_HUMAN	Keratinocyte differentiation-associated protein	KRTDAP KDAP UNQ467/PRO826	KRTDAP
Putative.heat.shock.70.kDa.protein.7	0.110115	0.334014	-0.0788607	0.48967	0.0906995	0.577805	-0.20735	0.199205	-0.159747	0.15964	-0.196378	0.485923	0.469271	1	-0.102138	0.702325	0.690204	1	0.223356	0.400572	0.384796	1	P48741	HSP77_HUMAN	Putative heat shock 70 kDa protein 7	HSPA7 HSP70B	HSPA7
Secretoglobin.family.1D.member.1	0.0989202	0.385757	0.145923	0.199421	-0.123131	0.449086	0.0972076	0.550697	0.159528	0.160221	0.378946	0.288747	0.303358	1	-0.415863	0.218444	0.237954	1	0.974726	0.00308293	0.00421243	1	O95968	SG1D1_HUMAN	Secretoglobin family 1D member 1	SCGB1D1 LIPHA LPNA	SCGB1D1
Rho-related.GTP-binding.protein.RhoJ	-0.0418411	0.714272	0.222163	0.0490883	0.450841	0.0035053	0.125008	0.442146	0.159326	0.160758	-0.31084	0.56793	0.57182	1	0.310459	0.54687	0.55089	1	1.92773	8.60305e-05	0.000526162	0.329377	Q9H4E5	RHOJ_HUMAN	Rho-related GTP-binding protein RhoJ	RHOJ ARHJ RASL7B RHOI TCL	RHOJ
Phosphoglucomutase-2	0.0547829	0.631568	-0.078738	0.490348	0.136211	0.401989	-0.251507	0.117463	-0.158885	0.161934	-0.550877	0.243109	0.249255	1	-0.318868	0.476656	0.479209	1	0.431891	0.33218	0.338275	1
Putative.tubulin-like.protein.alpha-4B	0.0727382	0.524091	0.160865	0.156701	0.085588	0.599509	0.0832122	0.609716	0.158694	0.162446	-0.254893	0.343217	0.323182	1	-0.0619383	0.808386	0.79876	1	0.14893	0.557905	0.54007	1	Q9H853	TBA4B_HUMAN	Putative tubulin-like protein alpha-4B	TUBA4B TUBA4	TUBA4B
Cytidine.deaminase	0.0575766	0.614252	0.105102	0.356616	0.0954835	0.55782	0.0307826	0.85044	0.15638	0.168741	0.0427719	0.937024	0.937486	1	0.149885	0.769925	0.771704	1	1.39166	0.00525645	0.00942814	1	P32320	CDD_HUMAN	Cytidine deaminase	CDA CDD	CDA
Transmembrane.protein.132A	0.211731	0.0610394	-0.20352	0.0720232	0.106427	0.513358	-0.0710129	0.663247	0.155608	0.170879	0.233256	0.438314	0.424975	1	-0.105221	0.712439	0.703131	1	-0.105941	0.709386	0.700845	1	Q24JP5	T132A_HUMAN	Transmembrane protein 132A	TMEM132A HSPA5BP1 KIAA1583	TMEM132A
Hexokinase-3	-0.311086	0.00526231	0.0961337	0.399346	-0.510804	0.000757348	-0.103984	0.523125	-0.155479	0.171239	-0.0212323	0.978587	0.978943	1	-0.880171	0.238001	0.249865	1	1.23235	0.0955068	0.108116	1	P52790	HXK3_HUMAN	Hexokinase-3	HK3	HK3
Chloride.intracellular.channel.protein.3	-0.0091007	0.936555	0.019698	0.863197	0.115691	0.477158	0.0160347	0.921771	-0.154802	0.173133	-0.0538512	0.840047	0.83175	1	-0.248996	0.323249	0.303994	1	0.202172	0.421124	0.401814	1	O95833	CLIC3_HUMAN	Chloride intracellular channel protein 3	CLIC3	CLIC3
Protein.S100-A2	0.187612	0.0977842	-0.0489519	0.668349	0.112025	0.49132	0.0431258	0.791606	-0.154137	0.175008	-0.466375	0.221642	0.228073	1	-0.115324	0.750641	0.748384	1	0.197235	0.584857	0.583783	1	P29034	S10A2_HUMAN	Protein S100-A2	S100A2 S100L	S100A2
Serpin.B13	0.163209	0.150672	-0.0964633	0.397724	-0.0200499	0.902267	-0.087616	0.590856	-0.153585	0.176576	-0.56649	0.254827	0.265028	1	-0.311315	0.509794	0.513935	1	0.121496	0.796261	0.79795	1	Q9UIV8	SPB13_HUMAN	Serpin B13	SERPINB13 PI13	SERPINB13
Ribosyldihydronicotinamide.dehydrogenase.[quinone]	0.0598667	0.600212	0.0265952	0.816028	0.26715	0.0956197	0.259853	0.105384	0.153064	0.178068	0.24644	0.598603	0.600262	1	-0.0232541	0.9582	0.958253	1	0.63502	0.147924	0.160059	1	P16083	NQO2_HUMAN	Ribosyldihydronicotinamide dehydrogenase [quinone]	NQO2 NMOR2	NQO2
Malate.dehydrogenase,.cytoplasmic	0.101442	0.373699	0.00295327	0.979392	0.132121	0.416401	-0.322381	0.0424799	-0.150709	0.184918	-0.448565	0.320824	0.327346	1	-0.313075	0.464948	0.468139	1	0.295016	0.489135	0.49331	1	P40925	MDHC_HUMAN	Malate dehydrogenase, cytoplasmic	MDH1 MDHA	MDH1
Alpha-(1,3)-fucosyltransferase.5	-0.219671	0.0517525	-0.0116897	0.91856	0.0326793	0.841339	-0.209159	0.195226	0.150442	0.185705	0.173329	0.61169	0.60519	1	-0.0926131	0.774691	0.770273	1	0.547225	0.0866868	0.0894815	1
Keratin,.type.I.cytoskeletal.15	0.201468	0.0750022	0.188447	0.0962744	0.305715	0.055059	0.131207	0.419662	0.150117	0.18667	0.199917	0.608321	0.606014	1	0.0562315	0.87911	0.877984	1	1.06809	0.00289814	0.00626777	1	P19012	K1C15_HUMAN	Keratin, type I cytoskeletal 15	KRT15 KRTB	KRT15
Vitamin.D-binding.protein	-0.0525597	0.645492	0.123506	0.278184	-0.0804069	0.621863	-0.212655	0.187696	-0.148215	0.192377	-0.284986	0.299646	0.282661	1	-0.422094	0.103276	0.0964313	1	0.0549317	0.832695	0.825323	1	P02774	VTDB_HUMAN	Vitamin D-binding protein	GC	GC
Spectrin.beta.chain,.non-erythrocytic.5	0.0519015	0.649639	0.0624997	0.584248	-0.0846621	0.603478	0.029623	0.856013	0.148211	0.192389	-0.144637	0.709913	0.707749	1	0.137671	0.708512	0.706281	1	0.985202	0.00602271	0.0131819	1	Q9NRC6	SPTN5_HUMAN	Spectrin beta chain, non-erythrocytic 5	SPTBN5 BSPECV HUBSPECV HUSPECV	SPTBN5
Sulfhydryl.oxidase.1	0.00284568	0.980143	0.0902172	0.429119	-0.0850097	0.601987	-0.109544	0.501027	0.148125	0.192652	0.332952	0.474391	0.476597	1	-0.226374	0.607786	0.608831	1	0.826936	0.0571266	0.065	1	O00391	QSOX1_HUMAN	Sulfhydryl oxidase 1	QSOX1 QSCN6 UNQ2520/PRO6013	QSOX1
Fatty.acid.synthase	0.0071964	0.949811	-0.144511	0.203854	-0.139389	0.390993	-0.0277743	0.864914	-0.147599	0.194254	-0.555052	0.0821293	0.0877485	1	0.381928	0.208555	0.206805	1	-0.614129	0.0407159	0.0480633	1	P49327	FAS_HUMAN	Fatty acid synthase	FASN FAS	FASN
Tumor-associated.calcium.signal.transducer.2	0.0821631	0.471612	-0.0951688	0.404117	0.0151253	0.926196	0.184926	0.2533	0.147284	0.195218	0.136261	0.711495	0.707978	1	0.00021924	0.999499	0.999492	1	0.473869	0.170306	0.171962	1	P09758	TACD2_HUMAN	Tumor-associated calcium signal transducer 2	TACSTD2 GA733-1 M1S1 TROP2	TACSTD2
Ras-related.protein.Rab-3C	0.095848	0.400755	0.0297177	0.794876	0.284182	0.0755398	-0.135382	0.404886	0.147155	0.195612	0.494215	0.282292	0.286792	1	0.1086	0.803602	0.803772	1	1.27095	0.00268503	0.00496225	1	Q96E17	RAB3C_HUMAN	Ras-related protein Rab-3C	RAB3C	RAB3C
Liver.carboxylesterase.1	-0.0991399	0.384698	-0.160698	0.157138	-0.0687946	0.673172	-0.0748606	0.646168	-0.147028	0.196003	-0.579988	0.136331	0.141663	1	-0.473716	0.199666	0.202908	1	-0.185548	0.61528	0.614043	1	P23141	EST1_HUMAN	Liver carboxylesterase 1	CES1 CES2 SES1	CES1
Glycogenin-1	-0.0378215	0.740701	0.0316932	0.781569	0.253803	0.11404	0.0353725	0.828451	0.146889	0.196431	-0.342948	0.300608	0.294607	1	-0.098477	0.754347	0.748939	1	0.527174	0.0898343	0.0920619	1	P46976	GLYG_HUMAN	Glycogenin-1	GYG1 GYG	GYG1
Major.prion.protein	0.19134	0.0911808	0.0545331	0.633127	0.0605122	0.710699	0.26787	0.094695	-0.146835	0.196598	-0.140128	0.661715	0.653558	1	0.121653	0.688419	0.68063	1	-0.448287	0.135397	0.13244	1	P04156	PRIO_HUMAN	Major prion protein	PRNP ALTPRP PRIP PRP	PRNP
Protein.FAM3D	-0.104349	0.360089	-0.0448716	0.694565	-0.302355	0.0579238	-0.148581	0.360189	-0.146182	0.198617	-0.0275959	0.931632	0.929801	1	0.268686	0.37674	0.368668	1	-0.647651	0.0304249	0.0359289	1	Q96BQ1	FAM3D_HUMAN	Protein FAM3D	FAM3D UNQ567/PRO1130	FAM3D
Omega-amidase.NIT2	0.0617162	0.588978	0.156424	0.168618	0.370066	0.0187527	-0.0742611	0.648818	0.145234	0.201574	0.00326088	0.991664	0.99141	1	0.663336	0.0226888	0.0239878	1	0.797983	0.00555898	0.00718998	1	Q9NQR4	NIT2_HUMAN	Omega-amidase NIT2	NIT2 CUA002	NIT2
Myosin-1	-0.118657	0.297632	0.145477	0.200814	0.0866002	0.595183	-0.143856	0.375837	-0.145109	0.201967	-0.155134	0.617573	0.607812	1	-0.139403	0.635763	0.626254	1	0.180885	0.536912	0.52753	1	P12882	MYH1_HUMAN	Myosin-1	MYH1	MYH1
GDP-L-fucose.synthase	0.156269	0.169047	0.0627685	0.582629	0.499593	0.00103041	-0.0675962	0.678556	0.144966	0.202419	0.183623	0.573051	0.564383	1	0.163825	0.595566	0.587011	1	0.430057	0.159592	0.157111	1	Q13630	FCL_HUMAN	GDP-L-fucose synthase	GFUS SDR4E1 TSTA3	GFUS
DnaJ.homolog.subfamily.C.member.3	-0.0142636	0.900711	0.123474	0.278309	0.0774766	0.634657	-0.029197	0.858063	0.144937	0.202509	0.140659	0.699877	0.696017	1	0.0623152	0.856949	0.854873	1	1.18204	0.000365363	0.00104472	0.623913	Q13217	DNJC3_HUMAN	DnaJ homolog subfamily C member 3	DNAJC3 P58IPK PRKRI	DNAJC3
Aldo-keto.reductase.family.1.member.B10	0.207803	0.0661108	-0.0669269	0.557852	0.147714	0.36303	0.0309454	0.849658	-0.144906	0.202608	-0.574934	0.202692	0.209849	1	-0.429958	0.315277	0.319869	1	-0.176336	0.679787	0.681197	1	O60218	AK1BA_HUMAN	Aldo-keto reductase family 1 member B10	AKR1B10 AKR1B11	AKR1B10
Ras-related.protein.Rab-3B	0.121068	0.287854	0.0607587	0.594782	0.0816667	0.616396	-0.124039	0.44572	0.144299	0.204524	0.663623	0.147181	0.153874	1	0.0316302	0.942198	0.942223	1	1.39037	0.000946199	0.00223796	1	P20337	RAB3B_HUMAN	Ras-related protein Rab-3B	RAB3B	RAB3B
Galactoside.3(4)-L-fucosyltransferase	0.175322	0.122235	-0.0233258	0.838317	0.183061	0.258202	-0.271142	0.0905804	0.143347	0.207559	0.580534	0.0614141	0.0615654	1	0.439214	0.136653	0.132125	1	0.737715	0.0110239	0.0132244	1
Cystatin-A	0.00622497	0.956579	0.0729666	0.522786	0.144102	0.375012	-0.295962	0.0637026	-0.142739	0.209511	-0.525221	0.398306	0.407615	1	-0.466221	0.428569	0.437301	1	0.571502	0.329038	0.341728	1	P01040	CYTA_HUMAN	Cystatin-A	CSTA STF1 STFA	CSTA
Desmoglein-1	-0.0496633	0.663817	-0.0514506	0.652485	0.283231	0.0765657	-0.0479109	0.769083	-0.141706	0.212864	-0.590238	0.0670714	0.0913894	1	-0.497041	0.104244	0.113773	1	0.196515	0.521609	0.518078	1	Q02413	DSG1_HUMAN	Desmoglein-1	DSG1 CDHF4	DSG1
Ras-related.protein.Rab-30	0.0785183	0.491563	0.0384767	0.736372	0.229664	0.153984	-0.117255	0.471181	0.141294	0.214209	0.530344	0.236941	0.241707	1	-0.0189341	0.964583	0.964556	1	1.1842	0.00426796	0.00716116	1	Q15771	RAB30_HUMAN	Ras-related protein Rab-30	RAB30	RAB30
Tubulin.beta-2B.chain	0.0275754	0.809373	0.298127	0.00761801	0.159476	0.325636	0.251864	0.116926	0.141198	0.214524	0.181386	0.688644	0.688864	1	0.668646	0.116292	0.122169	1	1.62458	6.73071e-05	0.000350773	0.225547	Q9BVA1	TBB2B_HUMAN	Tubulin beta-2B chain	TUBB2B	TUBB2B
Eukaryotic.initiation.factor.4A-II	0.0704372	0.537336	0.05529	0.62841	0.109426	0.50149	0.0336935	0.83648	0.140965	0.21529	0.174534	0.49917	0.476258	1	-0.318281	0.19169	0.173607	1	0.705821	0.00300164	0.00382401	1	Q14240	IF4A2_HUMAN	Eukaryotic initiation factor 4A-II	EIF4A2 DDX2B EIF4F	EIF4A2
Eukaryotic.translation.initiation.factor.6	0.0922799	0.418598	0.0535658	0.639176	0.183099	0.2581	0.136173	0.402122	-0.140572	0.216583	-0.735397	0.0653671	0.0706872	1	-0.0783532	0.837364	0.836222	1	-0.264899	0.485127	0.484873	1	P56537	IF6_HUMAN	Eukaryotic translation initiation factor 6	EIF6 EIF3A ITGB4BP OK/SW-cl.27	EIF6
Complement.C4-A	0.176949	0.118754	0.18904	0.0952114	0.151108	0.351984	0.00032099	0.998432	0.138781	0.222554	0.218672	0.615256	0.615191	1	-0.127255	0.757544	0.757126	1	1.0647	0.00809578	0.0130065	1	P0C0L4	CO4A_HUMAN	Complement C4-A	C4A CO4 CPAMD2	C4A
Vimentin	0.0699211	0.540328	0.181322	0.109771	0.180074	0.266183	-0.195107	0.227637	0.138746	0.222672	0.423166	0.471589	0.478332	1	-0.266855	0.631911	0.636099	1	2.17179	3.92588e-05	0.000499891	0.314431	P08670	VIME_HUMAN	Vimentin	VIM	VIM
Kallikrein-12	0.101937	0.371361	-0.0429959	0.706739	-0.0335149	0.837336	-0.227592	0.157837	0.138738	0.2227	0.676892	0.0461117	0.0494033	1	0.0313422	0.923234	0.921677	1	0.789099	0.0130961	0.0166559	1	Q9UKR0	KLK12_HUMAN	Kallikrein-12	KLK12 KLKL5 UNQ669/PRO1303	KLK12
Protein.S100-P	0.0431807	0.705537	0.109395	0.337202	0.0565619	0.728845	-0.275719	0.085058	0.138668	0.222936	0.737319	0.099273	0.10829	1	0.373406	0.380771	0.38442	1	1.43303	0.000475868	0.00186255	1	P25815	S100P_HUMAN	Protein S100-P	S100P S100E	S100P
Putative.neutrophil.cytosol.factor.1B	-0.197312	0.0813384	0.105753	0.353626	0.175292	0.2793	-0.123512	0.447671	0.137583	0.226613	0.144421	0.639887	0.629976	1	0.181052	0.535584	0.52393	1	0.947018	0.000780927	0.00170583	0.972325	A6NI72	NCF1B_HUMAN	Putative neutrophil cytosol factor 1B	NCF1B SH3PXD1B	NCF1B
Rab.GDP.dissociation.inhibitor.beta	0.193263	0.0879141	-0.0317229	0.781369	0.0459408	0.778335	-0.0209675	0.897817	0.137566	0.226669	0.151787	0.750197	0.750967	1	0.0786259	0.861767	0.862092	1	1.35332	0.00195753	0.00524715	1	P50395	GDIB_HUMAN	Rab GDP dissociation inhibitor beta	GDI2 RABGDIB	GDI2
POTE.ankyrin.domain.family.member.J	0.105558	0.35452	0.0500081	0.661625	0.00744972	0.963611	-0.123833	0.446484	-0.137507	0.226871	0.222136	0.55895	0.556264	1	-0.070432	0.84502	0.843329	1	0.390516	0.274624	0.278368	1	P0CG39	POTEJ_HUMAN	POTE ankyrin domain family member J	POTEJ	POTEJ
Gelsolin	0.0986031	0.387289	0.109776	0.33551	0.109317	0.501919	-0.154075	0.342497	0.13668	0.229704	0.202395	0.488349	0.473887	1	-0.14053	0.611751	0.598797	1	1.04923	6.8345e-05	0.000416064	0.265033	P06396	GELS_HUMAN	Gelsolin	GSN	GSN
Small.proline-rich.protein.2F	0.174393	0.12426	-0.145754	0.19995	0.370916	0.0184615	0.072299	0.657519	-0.135918	0.232336	-1.59071	0.0147407	0.0214967	1	0.304741	0.627567	0.632751	1	-0.72468	0.244764	0.257764	1	Q96RM1	SPR2F_HUMAN	Small proline-rich protein 2F	SPRR2F	SPRR2F
Matrix.Gla.protein	0.219092	0.0523878	0.118021	0.300251	0.134872	0.406677	0.34337	0.0300648	0.135824	0.232661	-0.158312	0.730583	0.730926	1	-0.304437	0.483893	0.485603	1	1.00218	0.0187848	0.0246058	1	P08493	MGP_HUMAN	Matrix Gla protein	MGP MGLAP GIG36	MGP
Histone.H2A.type.1-J	0.130014	0.253445	0.208681	0.0649491	0.230218	0.152966	0.196383	0.224549	0.135491	0.233822	0.437566	0.398256	0.403471	1	0.821562	0.0918762	0.100386	1	2.06961	7.31998e-06	0.000109054	0.0732846	Q99878	H2A1J_HUMAN	Histone H2A type 1-J	H2AC14 H2AFE HIST1H2AJ	H2AC14
60.kDa.heat.shock.protein,.mitochondrial	0.152334	0.180171	-0.0612221	0.59197	0.14405	0.375186	0.108319	0.505855	0.135298	0.234495	-0.162766	0.523174	0.499541	1	-0.0767951	0.750749	0.736075	1	0.251771	0.294371	0.271115	1	P10809	CH60_HUMAN	60 kDa heat shock protein, mitochondrial	HSPD1 HSP60	HSPD1
Keratin,.type.II.cytoskeletal.80	0.0862715	0.449657	-0.0880835	0.440158	0.113052	0.487331	-0.0455376	0.780232	-0.132233	0.245363	-0.75378	0.149065	0.160231	1	-0.280585	0.572597	0.576191	1	-0.69019	0.161119	0.173347	1	Q6KB66	K2C80_HUMAN	Keratin, type II cytoskeletal 80	KRT80 KB20	KRT80
Eukaryotic.initiation.factor.4A-I	0.0877775	0.441754	0.14004	0.218347	0.210859	0.191538	0.104387	0.521509	0.132219	0.245412	0.174658	0.539184	0.523657	1	-0.0834614	0.75695	0.747067	1	0.626217	0.0177962	0.0198254	1	P60842	IF4A1_HUMAN	Eukaryotic initiation factor 4A-I	EIF4A1 DDX2A EIF4A	EIF4A1
Calcium-activated.chloride.channel.regulator.4	0.0633958	0.578859	0.0838226	0.462674	0.263588	0.100295	0.11689	0.472571	0.132196	0.245496	-0.292235	0.501234	0.501696	1	0.023328	0.95485	0.954731	1	1.22849	0.00207231	0.00414709	1	Q14CN2	CLCA4_HUMAN	Calcium-activated chloride channel regulator 4	CLCA4 CaCC2 UNQ562/PRO1124	CLCA4
Cytokeratin-6A	0.185286	0.102091	0.0604362	0.596742	0.188671	0.243643	0.0253168	0.87677	0.131903	0.246551	0.262997	0.386837	0.37691	1	0.210038	0.465919	0.454508	1	0.370415	0.195075	0.192016	1
Galectin-7	0.207831	0.0660739	-0.0991207	0.38479	0.159287	0.326219	0.013679	0.933236	-0.130439	0.251883	-0.411537	0.478954	0.484963	1	-0.43315	0.431135	0.437803	1	-1.26809	0.0188028	0.0262264	1	P47929	LEG7_HUMAN	Galectin-7	LGALS7 PIG1; LGALS7B	LGALS7
Protein.disulfide-isomerase.A3	0.178459	0.11559	0.0621864	0.586137	0.182559	0.25953	0.0552346	0.734975	0.130396	0.252039	0.172404	0.689864	0.689375	1	0.26954	0.509682	0.509783	1	1.1136	0.00516551	0.00839071	1	P30101	PDIA3_HUMAN	Protein disulfide-isomerase A3	PDIA3 ERP57 ERP60 GRP58	PDIA3
Ras-related.protein.Rab-3D	0.105299	0.355711	0.0338243	0.767284	0.299202	0.0607194	-0.16507	0.308728	0.130274	0.252487	0.45829	0.288769	0.29174	1	0.151217	0.712471	0.711954	1	1.38016	0.000463639	0.00139474	0.811742	O95716	RAB3D_HUMAN	Ras-related protein Rab-3D	RAB3D GOV RAB16	RAB3D
Putative.keratin-87.protein	0.0297908	0.794382	-0.0633711	0.579008	-0.218765	0.175033	-0.00728629	0.964409	-0.129703	0.254591	-0.250347	0.457296	0.450252	1	0.230715	0.469569	0.462597	1	-0.240556	0.448779	0.443386	1	A6NCN2	KR87P_HUMAN	Putative keratin-87 protein	KRT87P KRT121P KRTHBP4	KRT87P
Putative.uncharacterized.protein.MYH16	-0.00894141	0.937663	-0.0680528	0.551231	0.274665	0.086306	0.0485965	0.76587	0.128804	0.257926	-0.198658	0.497963	0.484235	1	0.161904	0.559994	0.546867	1	0.407338	0.138712	0.136426	1	Q9H6N6	MYH16_HUMAN	Putative uncharacterized protein MYH16	MYH16 MYH5	MYH16
Low.affinity.immunoglobulin.gamma.Fc.region.receptor.III-A	0.0448194	0.694902	0.0233628	0.838063	0.217099	0.178423	-0.110263	0.498201	0.128441	0.259281	0.249788	0.534654	0.532873	1	0.015292	0.968019	0.96778	1	1.16072	0.00164945	0.00317284	1	P08637	FCG3A_HUMAN	Low affinity immunoglobulin gamma Fc region receptor III-A	FCGR3A CD16A FCG3 FCGR3 IGFR3	FCGR3A
Adenylyl.cyclase-associated.protein.1	0.00318127	0.977802	0.118903	0.296626	0.211783	0.189554	-0.143536	0.37691	0.128294	0.259832	0.837695	0.0391953	0.0466581	1	0.0922809	0.812725	0.811718	1	1.23938	0.000969477	0.00281208	1	Q01518	CAP1_HUMAN	Adenylyl cyclase-associated protein 1	CAP1 CAP	CAP1
Alpha-(1,3)-fucosyltransferase.6	0.0156147	0.89136	-0.0157492	0.890431	0.275248	0.0856139	-0.156449	0.335022	0.12829	0.259846	0.0403633	0.897981	0.895013	1	0.336706	0.25704	0.24814	1	0.555811	0.0585341	0.0592515	1
Keratin,.type.I.cuticular.Ha6	0.0773359	0.498129	-0.146924	0.196322	0.139135	0.391865	0.172351	0.287573	0.127996	0.260947	-0.143068	0.706522	0.704221	1	0.414418	0.247787	0.255994	1	0.24397	0.495423	0.496448	1	O76013	KRT36_HUMAN	Keratin, type I cuticular Ha6	KRT36 HHA6 HKA6 KRTHA6	KRT36
Coronin-1A	0.0614856	0.590374	0.0970494	0.394849	0.120232	0.459915	-0.0936665	0.565372	0.127343	0.263408	0.487854	0.494802	0.502665	1	0.150085	0.824669	0.82729	1	3.02012	1.70704e-06	5.86767e-05	0.0398415	P31146	COR1A_HUMAN	Coronin-1A	CORO1A CORO1	CORO1A
Isocitrate.dehydrogenase.[NADP].cytoplasmic	0.0716399	0.530393	-0.0702687	0.538311	0.0414494	0.799538	-0.162931	0.315127	-0.126947	0.264911	-0.231689	0.566736	0.565843	1	-0.0868573	0.820745	0.819612	1	0.321834	0.398059	0.400934	1	O75874	IDHC_HUMAN	Isocitrate dehydrogenase [NADP] cytoplasmic	IDH1 PICD	IDH1
Nucleoside.diphosphate.kinase.A	0.0801634	0.482503	-0.069924	0.540311	0.00839658	0.95899	0.0845265	0.604061	-0.126787	0.265515	-0.313597	0.348149	0.340873	1	-0.823899	0.00804905	0.0104154	1	0.0748493	0.81275	0.809222	1	P15531	NDKA_HUMAN	Nucleoside diphosphate kinase A	NME1 NDPKA NM23	NME1
Secretoglobin.family.3A.member.1r	-0.00861143	0.939959	-0.0645059	0.572216	0.252329	0.116229	0.0464831	0.775784	0.126528	0.266504	0.289819	0.549754	0.552007	1	0.30285	0.509124	0.511618	1	0.105696	0.817127	0.818329	1
Cathepsin.G	0.0567785	0.619178	0.174645	0.123708	-0.116223	0.47512	0.116743	0.473132	0.125703	0.269657	0.602654	0.317624	0.32641	1	1.27347	0.0239816	0.031087	1	2.58611	1.19175e-06	4.65182e-05	0.0317719	P08311	CATG_HUMAN	Cathepsin G	CTSG	CTSG
Opiorphin.prepropeptide	-0.166657	0.142116	0.143745	0.206284	0.0447019	0.784168	-0.0699521	0.667986	-0.124883	0.272821	0.533481	0.115258	0.125914	1	-0.212261	0.510781	0.505533	1	0.518659	0.104268	0.114187	1	Q99935	PROL1_HUMAN	Opiorphin prepropeptide	OPRPN BPLP PROL1	OPRPN
Heterogeneous.nuclear.ribonucleoproteins.A2/B1	0.0175763	0.877812	0.171747	0.130162	-0.248967	0.121337	-0.115571	0.477617	0.124562	0.274064	0.455876	0.273548	0.275147	1	0.574655	0.143877	0.147162	1	1.38082	0.000268364	0.000767746	0.468325	P22626	ROA2_HUMAN	Heterogeneous nuclear ribonucleoproteins A2/B1	HNRNPA2B1 HNRPA2B1	HNRNPA2B1
Glucosidase.2.subunit.beta	-0.0416337	0.715628	-0.0544283	0.633781	-0.258799	0.106855	-0.141718	0.383046	-0.124556	0.274089	0.013702	0.969779	0.969311	1	-0.0988537	0.772836	0.769619	1	0.0379205	0.911452	0.91037	1	P14314	GLU2B_HUMAN	Glucosidase 2 subunit beta	PRKCSH G19P1	PRKCSH
Ras-related.C3.botulinum.toxin.substrate.3	-0.0714096	0.531719	0.202383	0.0736616	0.464375	0.00253978	0.0208376	0.898447	0.124248	0.275286	-0.288176	0.613244	0.617173	1	0.234683	0.663832	0.667113	1	1.77155	0.000653169	0.00199282	1	P60763	RAC3_HUMAN	Ras-related C3 botulinum toxin substrate 3	RAC3	RAC3
Cathelicidin.antimicrobial.peptide	-0.00924724	0.935535	0.163326	0.150374	0.0942259	0.563042	-0.0712069	0.662382	0.124091	0.275896	0.807076	0.0706676	0.0785988	1	-0.114359	0.788759	0.788743	1	1.30462	0.00157123	0.00377341	1	P49913	CAMP_HUMAN	Cathelicidin antimicrobial peptide	CAMP CAP18 FALL39 HSD26	CAMP
Putative.annexin.A2-like.protein	0.0531529	0.641765	0.0529842	0.642824	0.0684052	0.67492	0.20444	0.205726	0.124088	0.27591	0.397244	0.152693	0.144099	1	-0.0580558	0.826403	0.818647	1	1.12078	6.53764e-06	0.000114159	0.0763721	A6NMY6	AXA2L_HUMAN	Putative annexin A2-like protein	ANXA2P2 ANX2L2 ANX2P2 LPC2B	ANXA2P2
Ras.GTPase-activating-like.protein.IQGAP1	0.149515	0.188463	-0.0229827	0.840663	-0.231418	0.150778	-0.0637527	0.69593	0.124012	0.276205	0.284266	0.427274	0.422064	1	0.270286	0.425452	0.419979	1	1.11113	0.000680217	0.001507	0.871048	P46940	IQGA1_HUMAN	Ras GTPase-activating-like protein IQGAP1	IQGAP1 KIAA0051	IQGAP1
Collagen.alpha-2(VI).chain	0.0439977	0.700227	-0.0883947	0.438538	-0.10228	0.529995	-0.145766	0.369464	-0.123866	0.276775	-0.146639	0.654656	0.647217	1	0.324168	0.295205	0.287468	1	-0.296374	0.336707	0.329753	1	P12110	CO6A2_HUMAN	Collagen alpha-2(VI) chain	COL6A2	COL6A2
Protein.disulfide-isomerase	0.201681	0.0746885	-0.102436	0.369014	0.031733	0.845877	-0.0592451	0.716503	-0.123366	0.278735	-0.0744126	0.821633	0.817596	1	-0.0945651	0.762256	0.757073	1	0.0736044	0.813068	0.809388	1	P07237	PDIA1_HUMAN	Protein disulfide-isomerase	P4HB ERBA2L PDI PDIA1 PO4DB	P4HB
Pyruvate.kinase.PKM	0.0998876	0.381105	0.148128	0.19264	0.140183	0.388274	-0.0841777	0.605559	0.123298	0.279003	0.348539	0.450364	0.453529	1	-0.355822	0.415663	0.419339	1	1.72282	3.25451e-05	0.000404582	0.258933	P14618	KPYM_HUMAN	Pyruvate kinase PKM	PKM OIP3 PK2 PK3 PKM2	PKM
Ras-related.protein.Rab-43	0.0221537	0.846339	0.00200797	0.985988	0.152192	0.348499	-0.144471	0.373777	0.123188	0.279434	0.778953	0.0879106	0.0957813	1	0.111311	0.79845	0.798615	1	1.3108	0.00188928	0.00393653	1	Q86YS6	RAB43_HUMAN	Ras-related protein Rab-43	RAB43 RAB41	RAB43
Neutrophil.gelatinase-associated.lipocalin	-0.124497	0.274315	-0.0175618	0.877912	0.0813707	0.617678	-0.212813	0.18736	-0.122801	0.28096	-0.36913	0.308759	0.305721	1	-0.00549269	0.98728	0.987087	1	-0.214325	0.531583	0.527964	1	P80188	NGAL_HUMAN	Neutrophil gelatinase-associated lipocalin	LCN2 HNL NGAL	LCN2
Extracellular.matrix.protein.1	0.015886	0.889485	0.0310468	0.785916	0.252542	0.11591	-0.0341617	0.83424	-0.122258	0.283106	-0.62026	0.200195	0.209413	1	-0.260827	0.570961	0.573404	1	0.485785	0.287838	0.296686	1	Q16610	ECM1_HUMAN	Extracellular matrix protein 1	ECM1	ECM1
Keratin,.type.I.cytoskeletal.13	0.218846	0.0526601	0.238229	0.034497	0.321447	0.0431172	0.150039	0.355441	0.121814	0.284874	0.271179	0.603183	0.6064	1	0.348839	0.479772	0.484551	1	1.56474	0.00103111	0.00383056	1	P13646	K1C13_HUMAN	Keratin, type I cytoskeletal 13	KRT13	KRT13
Desmoglein-3	0.0587289	0.60717	0.0254703	0.823681	0.352909	0.0255074	0.117393	0.470654	-0.121151	0.287523	-0.494302	0.0822682	0.0837033	1	-0.339084	0.210228	0.201187	1	0.0598064	0.825164	0.818601	1	P32926	DSG3_HUMAN	Desmoglein-3	DSG3 CDHF6	DSG3
D-dopachrome.decarboxylase-like.protein	-0.0106597	0.925715	-0.0106526	0.925764	0.175224	0.279491	-0.160823	0.321513	-0.120639	0.289577	-0.439015	0.226294	0.225415	1	0.279373	0.417338	0.412956	1	0.0467682	0.891723	0.890471	1	A6NHG4	DDTL_HUMAN	D-dopachrome decarboxylase-like protein	DDTL	DDTL
Protein.S100-A6	-0.0811457	0.477136	0.162552	0.152342	0.000715941	0.996502	-0.174288	0.282108	-0.120517	0.290069	0.545936	0.473563	0.482698	1	-0.530236	0.462194	0.471221	1	1.58918	0.0248424	0.0343224	1	P06703	S10A6_HUMAN	Protein S100-A6	S100A6 CACY	S100A6
Clusterin	0.0910294	0.424958	0.0122729	0.914512	0.022099	0.892335	0.162854	0.31536	-0.119104	0.295804	-0.150913	0.621292	0.610734	1	-0.282569	0.327776	0.316512	1	-0.318578	0.267481	0.259048	1	P10909	CLUS_HUMAN	Clusterin	CLU APOJ CLI KUB1 AAG4	CLU
Prosaposin	0.102123	0.370485	-0.122275	0.283041	0.0916866	0.573655	-0.0627929	0.700294	-0.116144	0.308057	0.0541668	0.758745	0.71561	1	-0.00859578	0.959018	0.951275	1	-0.119596	0.472779	0.396528	1	P07602	SAP_HUMAN	Prosaposin	PSAP GLBA SAP1	PSAP
Transketolase	0.0986776	0.386929	0.0955033	0.402459	0.0884509	0.587309	-0.263433	0.100502	0.116069	0.30837	0.262743	0.386372	0.374175	1	0.116808	0.684863	0.675242	1	0.91687	0.000963535	0.00205593	1	P29401	TKT_HUMAN	Transketolase	TKT	TKT
Glycogen.phosphorylase,.brain.form	0.0116377	0.918921	0.0826004	0.469247	0.134208	0.409012	-0.205484	0.203369	0.115918	0.309006	0.903741	0.0947807	0.107388	1	-0.275066	0.594006	0.597719	1	1.76853	0.000355549	0.0017785	1	P11216	PYGB_HUMAN	Glycogen phosphorylase, brain form	PYGB	PYGB
Alpha-amylase.2B	0.027741	0.80825	-0.104584	0.359004	-0.0522851	0.748655	0.252783	0.115551	-0.115638	0.310184	-0.157879	0.787909	0.790071	1	0.241692	0.663487	0.667013	1	-0.701214	0.202724	0.213586	1	P19961	AMY2B_HUMAN	Alpha-amylase 2B	AMY2B	AMY2B
Folate.receptor.alpha	-0.0952468	0.403729	-0.14513	0.201902	-0.187245	0.24729	-0.113993	0.483689	-0.114793	0.313756	-0.181684	0.487872	0.465955	1	-0.0928885	0.708426	0.69309	1	-0.87513	0.0002351	0.000695945	0.426614	P15328	FOLR1_HUMAN	Folate receptor alpha	FOLR1 FOLR	FOLR1
Thioredoxin.domain-containing.protein.15	-0.151552	0.182443	0.0470493	0.680526	0.150254	0.354744	-0.325032	0.0407138	0.113075	0.321099	0.190323	0.442403	0.415358	1	-0.176048	0.453347	0.426223	1	0.107013	0.647614	0.627222	1	Q96J42	TXD15_HUMAN	Thioredoxin domain-containing protein 15	TXNDC15 C5orf14 UNQ335/PRO534	TXNDC15
Purine.nucleoside.phosphorylase	0.10899	0.339005	0.0610728	0.592875	0.0852966	0.600757	-0.147953	0.362246	0.112874	0.321966	0.3215	0.577891	0.582764	1	-0.00460001	0.993297	0.993361	1	1.79746	0.000643552	0.00284717	1	P00491	PNPH_HUMAN	Purine nucleoside phosphorylase	PNP NP	PNP
Lymphocyte.antigen.6D	0.149013	0.189967	0.0355366	0.755862	0.104816	0.519791	0.234176	0.145833	0.112806	0.322259	-0.125511	0.817142	0.818538	1	0.164033	0.749586	0.751538	1	1.79605	0.000262764	0.000944967	0.56698	Q14210	LY6D_HUMAN	Lymphocyte antigen 6D	LY6D E48	LY6D
Keratin-associated.protein.20-2	0.102699	0.367777	-0.0870878	0.445364	0.157841	0.330685	-0.0975076	0.549462	-0.112326	0.324335	0.0745042	0.770058	0.756742	1	0.534859	0.0246033	0.0250675	1	0.109436	0.649039	0.631138	1	Q3LI61	KR202_HUMAN	Keratin-associated protein 20-2	KRTAP20-2 KAP20.2	KRTAP20-2
Ribonuclease.T2	-0.0535906	0.63902	-0.208175	0.0656173	-0.148314	0.361064	0.0341312	0.834386	-0.112263	0.324609	-0.245646	0.372796	0.360795	1	-0.104289	0.690146	0.677388	1	-0.783738	0.00198799	0.00427975	1	O00584	RNT2_HUMAN	Ribonuclease T2	RNASET2 RNASE6PL	RNASET2
Pregnancy.zone.protein	0.150616	0.185191	0.0566258	0.620123	-0.011107	0.945769	-0.0207637	0.898806	0.112142	0.325135	-0.0247735	0.955292	0.955216	1	0.00840813	0.983969	0.98394	1	0.878077	0.0326286	0.0411778	1	P20742	PZP_HUMAN	Pregnancy zone protein	PZP CPAMD6	PZP
Myosin-14	-0.0847471	0.457736	0.26406	0.0186975	0.0945905	0.561526	-0.0235845	0.885144	0.110676	0.331541	0.391703	0.355252	0.356436	1	0.458003	0.253056	0.255546	1	1.65926	1.18285e-05	0.000139978	0.0930852	Q7Z406	MYH14_HUMAN	Myosin-14	MYH14 KIAA2034 FP17425	MYH14
Carcinoembryonic.antigen-related.cell.adhesion.molecule.8	0.140198	0.217822	0.14508	0.202058	-0.0547066	0.737418	0.0945643	0.561635	0.110459	0.332495	0.351749	0.389938	0.389992	1	0.150611	0.697991	0.696539	1	0.957371	0.0116174	0.0163047	1	P31997	CEAM8_HUMAN	Carcinoembryonic antigen-related cell adhesion molecule 8	CEACAM8 CGM6	CEACAM8
Brain.acid.soluble.protein.1	0.0963909	0.39808	0.15221	0.180531	0.220415	0.17172	-0.0997162	0.540411	0.11044	0.332577	0.814921	0.201326	0.212059	1	0.600762	0.320734	0.329722	1	2.00125	0.000603931	0.00169921	0.970251	P80723	BASP1_HUMAN	Brain acid soluble protein 1	BASP1 NAP22	BASP1
Keratin-associated.protein.3-1	0.0835618	0.464073	-0.107993	0.343468	0.224142	0.164404	0.181868	0.261371	-0.110309	0.333156	-0.502612	0.11421	0.11309	1	0.211469	0.485513	0.477467	1	-0.303731	0.313615	0.310723	1	Q9BYR8	KRA31_HUMAN	Keratin-associated protein 3-1	KRTAP3-1 KAP3.1 KRTAP3.1	KRTAP3-1
Keratin,.type.I.cytoskeletal.10	0.133054	0.242417	-0.073136	0.521819	-0.0475956	0.770561	0.0767532	0.637832	-0.110214	0.333573	-0.899804	0.110866	0.125276	1	-1.0885	0.040679	0.0545082	1	-0.524631	0.326188	0.338128	1	P13645	K1C10_HUMAN	Keratin, type I cytoskeletal 10	KRT10 KPP	KRT10
Moesin	0.149542	0.188381	0.0794356	0.4865	0.0905628	0.578381	-0.193583	0.23136	0.106822	0.348755	0.448522	0.236625	0.241681	1	0.233987	0.515682	0.514247	1	1.30476	0.00014946	0.000784425	0.47693	P26038	MOES_HUMAN	Moesin	MSN	MSN
Keratin-82	0.0483752	0.672031	-0.0918843	0.420604	0.060955	0.708675	0.151021	0.352266	0.106479	0.350315	-0.0838269	0.812193	0.809394	1	0.303855	0.362068	0.370116	1	0.159461	0.631521	0.63024	1
Inorganic.pyrophosphatase.2	0.0999631	0.380743	-0.171854	0.129919	0.254399	0.113165	0.0241992	0.882171	-0.106463	0.350385	-0.465073	0.18433	0.18275	1	-0.0430429	0.897314	0.895482	1	-0.76775	0.0187795	0.0220788	1
Translationally-controlled.tumor.protein	0.120389	0.290588	-0.0199656	0.861357	0.206511	0.20107	-0.0579985	0.722228	-0.106402	0.350665	-0.107555	0.809944	0.809843	1	-0.0253152	0.952342	0.952289	1	-0.24366	0.562916	0.56491	1	P13693	TCTP_HUMAN	Translationally-controlled tumor protein	TPT1	TPT1
Keratin,.type.II.cytoskeletal.1	0.0934167	0.412864	-0.0561462	0.623093	0.00931875	0.95449	-0.0579748	0.722337	-0.106317	0.35105	-0.417205	0.345387	0.35009	1	-0.890971	0.0314307	0.0422041	1	-0.5646	0.174295	0.185622	1	P04264	K2C1_HUMAN	Keratin, type II cytoskeletal 1	KRT1 KRTA	KRT1
Myosin.regulatory.light.chain.12B	-0.0499002	0.66231	0.19956	0.0778609	0.0566085	0.72863	-0.139556	0.390422	0.106002	0.35249	0.486584	0.270736	0.274567	1	-0.224142	0.593152	0.593314	1	1.56159	9.3824e-05	0.000492138	0.310047	O14950	ML12B_HUMAN	Myosin regulatory light chain 12B	MYL12B MRLC2 MYLC2B	MYL12B
Peptidyl-glycine.alpha-amidating.monooxygenase	0.0912485	0.42384	-0.106716	0.349238	-0.170793	0.292019	0.0583639	0.720548	-0.10526	0.355889	-0.555226	0.179874	0.185812	1	-0.454191	0.247311	0.251403	1	-1.37925	0.000257193	0.00148217	0.859658	P19021	AMD_HUMAN	Peptidyl-glycine alpha-amidating monooxygenase	PAM	PAM
14-3-3.protein.beta/alpha	0.0836808	0.463434	0.0392812	0.731067	-0.0190193	0.907268	-0.291842	0.0676624	-0.104708	0.358433	0.204973	0.624979	0.624527	1	0.341559	0.389018	0.391745	1	0.804575	0.0394419	0.0511766	1	P31946	1433B_HUMAN	14-3-3 protein beta/alpha	YWHAB	YWHAB
SH3.domain-binding.glutamic.acid-rich-like.protein	0.118045	0.300149	0.0604992	0.596359	0.104721	0.52017	-0.333261	0.0356078	0.104183	0.360859	0.403502	0.301936	0.303842	1	-0.0498941	0.893114	0.892142	1	1.02949	0.00434334	0.00889429	1
Granulins	-0.00237571	0.983422	-0.00380893	0.973423	-0.0864486	0.59583	-0.348067	0.0277435	-0.104076	0.361356	0.156166	0.447027	0.398396	1	0.084504	0.66458	0.6282	1	0.202339	0.296283	0.249416	1
Actin,.cytoplasmic.1	0.141686	0.212927	0.0341816	0.764896	0.104237	0.522112	-0.145263	0.371136	0.103975	0.361823	0.0683383	0.804068	0.795037	1	0.167603	0.520269	0.502135	1	0.679567	0.00759713	0.00927848	1	P60709	ACTB_HUMAN	Actin, cytoplasmic 1	ACTB	ACTB
Actin,.cytoplasmic.2	0.141686	0.212927	0.0341816	0.764896	0.104237	0.522112	-0.145263	0.371136	0.103975	0.361823	0.0683383	0.804068	0.795037	1	0.167603	0.520269	0.502135	1	0.679567	0.00759713	0.00927848	1	P63261	ACTG_HUMAN	Actin, cytoplasmic 2	ACTG1 ACTG	ACTG1
Filamin-A	-0.116053	0.308436	0.0489049	0.668648	-0.350361	0.0266647	-0.145101	0.371674	0.102246	0.369906	0.318582	0.495958	0.498081	1	0.299423	0.499197	0.50116	1	0.882143	0.0432077	0.0507802	1	P21333	FLNA_HUMAN	Filamin-A	FLNA FLN FLN1	FLNA
Afamin	0.203428	0.0721545	0.165488	0.144975	0.138476	0.394135	-0.0815375	0.616955	0.102175	0.370241	-0.0989705	0.757291	0.751126	1	-0.0975511	0.747756	0.741317	1	0.56472	0.0588988	0.0633399	1	P43652	AFAM_HUMAN	Afamin	AFM ALB2 ALBA	AFM
Myosin.light.polypeptide.6	-0.00913173	0.936339	0.0659512	0.56362	0.0390224	0.811056	-0.109582	0.500877	0.101973	0.371193	0.315833	0.612253	0.617128	1	-0.132614	0.822266	0.824372	1	1.80139	0.00159782	0.00386769	1	P60660	MYL6_HUMAN	Myosin light polypeptide 6	MYL6	MYL6
Clathrin.light.chain.B	-0.141779	0.212624	0.0871551	0.445011	0.25684	0.109631	-0.213097	0.186757	-0.101656	0.37269	0.00992766	0.978778	0.978504	1	-0.332304	0.34586	0.343852	1	-0.461034	0.187843	0.19108	1	P09497	CLCB_HUMAN	Clathrin light chain B	CLTB	CLTB
Profilin-1	0.0204853	0.857785	0.0900625	0.429914	0.134345	0.408528	-0.205841	0.202569	0.101446	0.373681	0.150818	0.57487	0.556475	1	0.29785	0.240824	0.222946	1	0.625604	0.0120931	0.0129896	1	P07737	PROF1_HUMAN	Profilin-1	PFN1	PFN1
Keratin,.type.I.cuticular.Ha1	0.0947277	0.406308	-0.0608652	0.594135	0.389772	0.0129126	0.0526272	0.747064	-0.101329	0.374236	-0.422718	0.383091	0.392284	1	0.41018	0.371389	0.381981	1	-0.305203	0.50442	0.511772	1	Q15323	K1H1_HUMAN	Keratin, type I cuticular Ha1	KRT31 HHA1 HKA1 KRTHA1	KRT31
Heat.shock.protein.HSP.90-alpha.A2	0.100743	0.37702	0.033454	0.76976	0.0542483	0.739541	0.0988978	0.543757	0.101317	0.374292	-0.18842	0.673197	0.673269	1	-0.0818072	0.846729	0.84659	1	0.838906	0.0438895	0.0506062	1	Q14568	HS902_HUMAN	Heat shock protein HSP 90-alpha A2	HSP90AA2P HSP90AA2 HSPCAL3	HSP90AA2P
Alpha-1-acid.glycoprotein.2	0.100486	0.378244	-0.109451	0.336954	-0.109677	0.500502	-0.145193	0.371367	-0.101296	0.374395	-0.609792	0.0390493	0.0422854	1	-0.333865	0.236915	0.227497	1	-0.384474	0.170795	0.16568	1	P19652	A1AG2_HUMAN	Alpha-1-acid glycoprotein 2	ORM2 AGP2	ORM2
Superoxide.dismutase.[Cu-Zn]	0.125	0.272367	0.0561859	0.622847	0.200233	0.215412	0.023788	0.884159	0.101112	0.375267	-0.142026	0.720713	0.719313	1	0.334579	0.372894	0.377634	1	0.657903	0.0763361	0.0945101	1	P00441	SODC_HUMAN	Superoxide dismutase [Cu-Zn]	SOD1	SOD1
Adenosine.kinase	0.0918655	0.4207	-0.0737821	0.518138	0.351573	0.0261087	0.200919	0.213813	-0.100523	0.378067	-0.437137	0.151809	0.146356	1	0.186646	0.520304	0.508152	1	-0.349493	0.225249	0.217353	1	P55263	ADK_HUMAN	Adenosine kinase	ADK	ADK
Keratin,.type.II.cytoskeletal.3	0.181436	0.109543	-0.155831	0.170257	0.362806	0.0214005	-0.120558	0.45869	-0.100227	0.37948	-0.242992	0.564486	0.564298	1	-0.109308	0.784473	0.783724	1	-0.50788	0.199649	0.207599	1	P12035	K2C3_HUMAN	Keratin, type II cytoskeletal 3	KRT3	KRT3
Heat.shock.70.kDa.protein.1B	0.113736	0.318259	-0.0433644	0.704342	0.0680581	0.676479	-0.218074	0.176433	-0.0996866	0.382069	-0.164633	0.584667	0.573218	1	-0.00908928	0.974609	0.973717	1	0.371606	0.189027	0.184837	1	P0DMV9	HS71B_HUMAN	Heat shock 70 kDa protein 1B	HSPA1B HSP72	HSPA1B
RNA.binding.motif.protein	0.0115141	0.919779	-0.0131761	0.908247	-0.0215987	0.894758	0.0638019	0.695707	0.0994501	0.383205	-0.274556	0.423592	0.416905	1	0.728693	0.0230524	0.0263265	1	0.132149	0.683364	0.678656	1
Leukotriene.A-4.hydrolase	0.109435	0.337023	0.117689	0.301621	0.0244416	0.880999	-0.180504	0.265025	0.0994143	0.383377	0.243491	0.587381	0.589123	1	-0.1052	0.804597	0.804637	1	1.37459	0.000791449	0.00343585	1	P09960	LKHA4_HUMAN	Leukotriene A-4 hydrolase	LTA4H LTA4	LTA4H
Glycogen.phosphorylase,.liver.form	0.0302748	0.791117	0.144658	0.203389	0.0555189	0.733661	-0.24642	0.125319	0.0989193	0.385761	0.372499	0.449545	0.453899	1	-0.0222167	0.962077	0.962215	1	1.79814	4.99708e-05	0.00055818	0.348304	P06737	PYGL_HUMAN	Glycogen phosphorylase, liver form	PYGL	PYGL
Intraflagellar.transport.protein.56	0.191634	0.0906745	-0.14354	0.20694	0.293885	0.0656748	0.168929	0.297395	0.0986149	0.387232	-0.0118593	0.973218	0.972749	1	-0.473673	0.154349	0.164542	1	0.341663	0.303491	0.307593	1	A0AVF1	IFT56_HUMAN	Intraflagellar transport protein 56	IFT56 TTC26	IFT56
Lipocalin-1	0.000291879	0.997963	0.235798	0.036438	0.39394	0.0118992	0.02602	0.873375	0.0985703	0.387448	0.257031	0.574408	0.575581	1	0.107186	0.804819	0.804945	1	1.72767	2.52605e-05	0.000318797	0.205943	P31025	LCN1_HUMAN	Lipocalin-1	LCN1 VEGP	LCN1
Keratin,.type.I.cytoskeletal.19	0.1344	0.237644	-0.0297168	0.794882	0.154698	0.340526	0.025183	0.877416	0.0985232	0.387676	-0.0258107	0.954427	0.954403	1	-0.00954733	0.98219	0.982179	1	0.615071	0.145979	0.15629	1	P08727	K1C19_HUMAN	Keratin, type I cytoskeletal 19	KRT19	KRT19
Keratin-like.protein.KRT222	0.244863	0.0296355	0.0132776	0.907543	0.117268	0.47113	0.236812	0.141221	0.0980174	0.390129	0.220184	0.538798	0.534404	1	0.423934	0.209869	0.212076	1	0.864001	0.00914785	0.0153958	1	Q8N1A0	KT222_HUMAN	Keratin-like protein KRT222	KRT222 KA21 KRT222P	KRT222
Ribonuclease.inhibitor	0.0917689	0.42119	-0.130075	0.253217	0.101704	0.532327	-0.117255	0.471179	-0.0971803	0.394209	-0.391723	0.352702	0.354381	1	-0.279305	0.484579	0.484529	1	-0.0267437	0.946471	0.946418	1	P13489	RINI_HUMAN	Ribonuclease inhibitor	RNH1 PRI RNH	RNH1
Transmembrane.protease.serine.11D	0.111889	0.326234	0.0454704	0.690694	0.155765	0.337165	-0.00648629	0.968314	0.0970494	0.394849	0.0284369	0.956183	0.95643	1	-0.506184	0.300136	0.30729	1	1.48158	0.00177474	0.00441823	1	O60235	TM11D_HUMAN	Transmembrane protease serine 11D	TMPRSS11D HAT	TMPRSS11D
Glycogen.phosphorylase,.muscle.form	0.0360142	0.752684	0.109498	0.336742	0.106868	0.511601	-0.214091	0.184661	0.0968216	0.395965	0.801397	0.115149	0.126509	1	-0.205353	0.671981	0.674079	1	1.74286	0.000169471	0.00111161	0.658071	P11217	PYGM_HUMAN	Glycogen phosphorylase, muscle form	PYGM	PYGM
Myosin.regulatory.light.chain.12A	-0.0249481	0.827239	0.144084	0.205205	0.146956	0.365527	-0.203153	0.208656	0.0966388	0.396862	0.644268	0.164532	0.171705	1	-0.295445	0.502753	0.504601	1	1.62769	0.000109053	0.000594252	0.369625	P19105	ML12A_HUMAN	Myosin regulatory light chain 12A	MYL12A MLCB MRLC3 RLC	MYL12A
Glial.fibrillary.acidic.protein	0.0673002	0.555652	-0.0426453	0.709023	0.0657521	0.686872	-0.0835983	0.608052	-0.0966173	0.396967	-0.749053	0.154782	0.166116	1	-0.207456	0.678961	0.681439	1	-0.609663	0.219849	0.231255	1	P14136	GFAP_HUMAN	Glial fibrillary acidic protein	GFAP	GFAP
Complement.C3	0.12758	0.262515	0.0678693	0.552308	-0.0378258	0.816749	-0.0849583	0.602207	0.0960986	0.399519	0.0367816	0.891563	0.886066	1	-0.154032	0.546354	0.527366	1	0.584157	0.019732	0.020858	1	P01024	CO3_HUMAN	Complement C3	C3 CPAMD1	C3
14-3-3.protein.zeta/delta	0.174675	0.123643	-0.0803406	0.481532	-0.00825029	0.959704	-0.135059	0.406019	-0.0960533	0.399742	-0.0594915	0.899101	0.899267	1	-0.107112	0.809468	0.809903	1	0.3935	0.372447	0.381346	1	P63104	1433Z_HUMAN	14-3-3 protein zeta/delta	YWHAZ	YWHAZ
Antithrombin-III	0.167725	0.139541	-0.0199963	0.861146	-0.17674	0.275285	-0.294296	0.0652812	0.0956291	0.401836	0.217414	0.538304	0.533301	1	-0.141693	0.67215	0.667491	1	0.168565	0.612983	0.609165	1	P01008	ANT3_HUMAN	Antithrombin-III	SERPINC1 AT3 PRO0309	SERPINC1
Mucin-5AC	0.111311	0.328754	-0.00211934	0.985211	0.154089	0.342454	-0.108286	0.505985	-0.0953432	0.403252	0.631932	0.256977	0.266475	1	0.479423	0.364414	0.371716	1	0.696016	0.184602	0.196288	1	P98088	MUC5A_HUMAN	Mucin-5AC	MUC5AC MUC5	MUC5AC
Protein.FAM49B	0.00225812	0.984242	0.0009395	0.993444	0.139806	0.389563	0.0246187	0.880143	0.0951663	0.404129	0.111789	0.666064	0.648451	1	0.284628	0.244507	0.224099	1	0.0304991	0.90076	0.895233	1
Fibrinogen.alpha.chain	-0.072697	0.524327	0.080372	0.481361	-0.0389882	0.811219	-0.0724693	0.656762	0.0949375	0.405265	-0.485335	0.460344	0.468115	1	-0.263528	0.672356	0.676795	1	0.736085	0.233496	0.246347	1
Actin,.alpha.cardiac.muscle.1	0.167058	0.141146	0.0703541	0.537817	0.0420839	0.796533	-0.189978	0.240332	0.0947826	0.406035	0.245763	0.511401	0.509814	1	0.295599	0.403933	0.405011	1	0.953601	0.00578026	0.0119254	1	P68032	ACTC_HUMAN	Actin, alpha cardiac muscle 1	ACTC1 ACTC	ACTC1
Actin,.alpha.skeletal.muscle	0.167058	0.141146	0.0703541	0.537817	0.0420839	0.796533	-0.189978	0.240332	0.0947826	0.406035	0.245763	0.511401	0.509814	1	0.295599	0.403933	0.405011	1	0.953601	0.00578026	0.0119254	1	P68133	ACTS_HUMAN	Actin, alpha skeletal muscle	ACTA1 ACTA	ACTA1
Radixin	0.156801	0.167582	-0.0051491	0.964078	0.0553269	0.734548	-0.304653	0.0559522	0.0947063	0.406415	0.495213	0.190442	0.205841	1	0.0187498	0.958467	0.957987	1	0.912687	0.00939414	0.0219746	1	P35241	RADI_HUMAN	Radixin	RDX	RDX
Neutrophil.defensin.1	0.110437	0.332592	0.184783	0.103043	0.0915821	0.574094	-0.0270085	0.868605	0.0946059	0.406915	1.20871	0.0300541	0.037714	1	0.129321	0.808956	0.810734	1	1.83664	0.0003422	0.00138033	0.804733	P59665	DEF1_HUMAN	Neutrophil defensin 1	DEFA1 DEF1 DEFA2 MRS; DEFA1B	DEFA1
Keratin,.type.II.cytoskeletal.5	0.18264	0.10717	0.0496829	0.663692	0.108899	0.503565	0.22946	0.15436	0.0945611	0.407138	0.228464	0.652394	0.654554	1	-0.0442976	0.926555	0.926913	1	0.63089	0.184871	0.195127	1	P13647	K2C5_HUMAN	Keratin, type II cytoskeletal 5	KRT5	KRT5
Syntenin-1	0.112145	0.325123	0.0523061	0.647089	0.251376	0.11766	0.0269791	0.868747	-0.0942473	0.408703	-0.150387	0.706785	0.704941	1	0.533092	0.156813	0.160533	1	-0.271852	0.470202	0.470081	1	O00560	SDCB1_HUMAN	Syntenin-1	SDCBP MDA9 SYCL	SDCBP
Neutrophil.defensin.3	0.108431	0.341503	0.186161	0.100455	0.0953837	0.558233	-0.0270085	0.868605	0.094236	0.40876	1.20256	0.0298168	0.037526	1	0.120739	0.820271	0.821888	1	1.82849	0.000331924	0.00136028	0.795065	P59666	DEF3_HUMAN	Neutrophil defensin 3	DEFA3 DEF3	DEFA3
C-X-C.motif.chemokine.5	-0.0817119	0.474057	-0.0831283	0.466402	0.279684	0.0804894	-0.0993658	0.541842	-0.0942331	0.408775	0.407357	0.421465	0.426157	1	0.307737	0.521597	0.524919	1	0.190516	0.690368	0.693164	1	P42830	CXCL5_HUMAN	C-X-C motif chemokine 5	CXCL5 ENA78 SCYB5	CXCL5
Polyadenylate-binding.protein.3	0.106194	0.351615	0.10481	0.35796	0.196105	0.22522	0.137728	0.39672	0.0941163	0.409358	0.070548	0.835785	0.832437	1	0.0639079	0.842845	0.83959	1	0.803286	0.010744	0.0134355	1	Q9H361	PABP3_HUMAN	Polyadenylate-binding protein 3	PABPC3 PABP3 PABPL3	PABPC3
SPARC-like.protein.1	0.0130344	0.909229	-0.172787	0.127817	-0.0293193	0.857475	0.00863092	0.957846	-0.0937452	0.411215	0.0200432	0.956869	0.95629	1	0.146217	0.676826	0.673201	1	-0.617676	0.074359	0.0806917	1	Q14515	SPRL1_HUMAN	SPARC-like protein 1	SPARCL1	SPARCL1
Villin-1	-0.00469111	0.967271	0.282991	0.0115016	0.0695524	0.669776	-0.23793	0.139299	-0.0932498	0.413703	1.12056	0.0183395	0.0265305	1	-1.00845	0.0252216	0.0373146	1	0.580429	0.200071	0.213969	1	P09327	VILI_HUMAN	Villin-1	VIL1 VIL	VIL1
WAP.four-disulfide.core.domain.protein.2	-0.027263	0.811493	-0.0865443	0.44822	0.304303	0.056249	0.0580273	0.722096	-0.0930955	0.414479	-0.0973231	0.614413	0.566163	1	-0.0799504	0.662484	0.618467	1	-0.311582	0.0853815	0.0579435	1	Q14508	WFDC2_HUMAN	WAP four-disulfide core domain protein 2	WFDC2 HE4 WAP5	WFDC2
Rho-related.GTP-binding.protein.RhoB	0.000202059	0.99859	-0.160147	0.158584	0.356351	0.0240107	0.00180718	0.99117	-0.0928504	0.415714	-0.0462271	0.78877	0.747943	1	-0.0936613	0.566746	0.492752	1	-0.443032	0.0055029	0.00236361	1	P62745	RHOB_HUMAN	Rho-related GTP-binding protein RhoB	RHOB ARH6 ARHB	RHOB
Rho-related.GTP-binding.protein.RhoC	0.000202059	0.99859	-0.160147	0.158584	0.356351	0.0240107	0.00180718	0.99117	-0.0928504	0.415714	-0.0462271	0.78877	0.747943	1	-0.0936613	0.566746	0.492752	1	-0.443032	0.0055029	0.00236361	1	P08134	RHOC_HUMAN	Rho-related GTP-binding protein RhoC	RHOC ARH9 ARHC	RHOC
Transforming.protein.RhoA	0.000202059	0.99859	-0.160147	0.158584	0.356351	0.0240107	0.00180718	0.99117	-0.0928504	0.415714	-0.0462271	0.78877	0.747943	1	-0.0936613	0.566746	0.492752	1	-0.443032	0.0055029	0.00236361	1	P61586	RHOA_HUMAN	Transforming protein RhoA	RHOA ARH12 ARHA RHO12	RHOA
Apoptosis-associated.speck-like.protein.containing.a.CARD	0.169005	0.136502	0.039396	0.730311	0.337109	0.0334067	0.060659	0.710028	0.0927905	0.416017	-0.0806063	0.81489	0.811352	1	0.145691	0.654892	0.648888	1	0.799847	0.0120987	0.0148893	1	Q9ULZ3	ASC_HUMAN	Apoptosis-associated speck-like protein containing a CARD	PYCARD ASC CARD5 TMS1	PYCARD
Serine/threonine-protein.phosphatase.CPPED1	0.0442353	0.698686	-0.0978537	0.390925	0.13725	0.398374	-0.0163852	0.920067	0.0925427	0.417268	-0.177758	0.574832	0.56502	1	0.0843181	0.778927	0.77286	1	0.278693	0.350286	0.341414	1	Q9BRF8	CPPED_HUMAN	Serine/threonine-protein phosphatase CPPED1	CPPED1 CSTP1	CPPED1
Glutaminyl-peptide.cyclotransferase	-0.0700654	0.53949	0.103977	0.361813	-0.14298	0.378782	-0.171716	0.289379	0.0924835	0.417568	0.584144	0.116736	0.119444	1	0.200967	0.571244	0.567231	1	0.84097	0.01556	0.0190472	1	Q16769	QPCT_HUMAN	Glutaminyl-peptide cyclotransferase	QPCT	QPCT
Putative.lipocalin.1-like.protein.1	-0.0395739	0.72914	0.218379	0.0531788	0.381245	0.0152158	0.0547847	0.737056	0.0920898	0.419561	0.242902	0.551916	0.55072	1	0.142328	0.712994	0.71156	1	1.37759	0.000197253	0.00091734	0.552239	Q5VSP4	LC1L1_HUMAN	Putative lipocalin 1-like protein 1	LCN1P1 LCN1L1	LCN1P1
Rab.GDP.dissociation.inhibitor.alpha	0.032197	0.778185	0.138947	0.221996	0.0624472	0.701867	0.0391669	0.810369	0.0906315	0.426993	0.136646	0.6547	0.644655	1	0.18667	0.518652	0.506263	1	0.853879	0.00234576	0.00364383	1	P31150	GDIA_HUMAN	Rab GDP dissociation inhibitor alpha	GDI1 GDIL OPHN2 RABGDIA XAP4	GDI1
Hemopexin	0.156106	0.169496	0.0947061	0.406416	0.0145813	0.928843	-0.0137514	0.932884	0.0905942	0.427184	-0.167783	0.510514	0.486896	1	-0.25565	0.288946	0.265864	1	0.297847	0.214306	0.195698	1	P02790	HEMO_HUMAN	Hemopexin	HPX	HPX
DNA.repair.and.recombination.protein.RAD54B	-0.290938	0.00928905	-0.11833	0.298975	0.0486988	0.765391	-0.20545	0.203445	-0.0905193	0.427568	-0.357552	0.101845	0.0831682	1	-0.337404	0.103338	0.083525	1	-0.273568	0.186245	0.156733	1	Q9Y620	RA54B_HUMAN	DNA repair and recombination protein RAD54B	RAD54B	RAD54B
Low.affinity.immunoglobulin.gamma.Fc.region.receptor.III-B	0.0824457	0.470083	-0.00945785	0.93407	0.227092	0.158776	-0.0898741	0.581286	0.0904807	0.427766	0.19573	0.644118	0.643363	1	0.100184	0.802921	0.802205	1	1.28611	0.000888507	0.00220699	1	O75015	FCG3B_HUMAN	Low affinity immunoglobulin gamma Fc region receptor III-B	FCGR3B CD16B FCG3 FCGR3 IGFR3	FCGR3B
Keratin,.type.I.cytoskeletal.17	0.254104	0.0238365	-0.0783005	0.492769	0.489403	0.001351	0.143938	0.375561	-0.0901904	0.429256	0.0109329	0.982179	0.982238	1	0.439119	0.342116	0.346992	1	-0.76693	0.0936595	0.102933	1	Q04695	K1C17_HUMAN	Keratin, type I cytoskeletal 17	KRT17	KRT17
Transthyretin	0.00268865	0.981238	0.129657	0.254762	-0.0884566	0.587285	-0.161323	0.319991	-0.0894659	0.432987	-0.0827977	0.851101	0.850887	1	-0.267628	0.521236	0.522183	1	-0.0519519	0.900562	0.900727	1	P02766	TTHY_HUMAN	Transthyretin	TTR PALB	TTR
Delta.and.Notch-like.epidermal.growth.factor-related.receptor	-0.0329706	0.772997	-0.151815	0.181678	0.0192246	0.906272	0.133192	0.412598	-0.0892212	0.434252	-0.0696245	0.828624	0.824196	1	0.0104357	0.972678	0.971934	1	-0.97789	0.000870388	0.00286463	1	Q8NFT8	DNER_HUMAN	Delta and Notch-like epidermal growth factor-related receptor	DNER BET UNQ262/PRO299	DNER
Ly6/PLAUR.domain-containing.protein.5	0.125995	0.268538	-0.14088	0.215569	0.380176	0.0155276	-0.188924	0.242999	-0.0876531	0.442404	-0.33761	0.454644	0.457413	1	-0.277201	0.516969	0.518666	1	0.11484	0.787585	0.788344	1	Q6UWN5	LYPD5_HUMAN	Ly6/PLAUR domain-containing protein 5	LYPD5 UNQ1908/PRO4356	LYPD5
Rho.GDP-dissociation.inhibitor.1	-0.0149807	0.895747	0.0570611	0.617432	-0.126976	0.434937	0.12015	0.460222	0.0876295	0.442527	-0.0713077	0.832107	0.82868	1	-0.286721	0.367025	0.368683	1	0.696932	0.0257954	0.0439588	1	P52565	GDIR1_HUMAN	Rho GDP-dissociation inhibitor 1	ARHGDIA GDIA1	ARHGDIA
D-dopachrome.decarboxylase	0.0532952	0.640872	-0.0655487	0.566008	0.163913	0.31218	-0.228656	0.155849	-0.087261	0.444456	-0.363477	0.311192	0.312697	1	-0.215771	0.526348	0.522793	1	0.101255	0.765412	0.762863	1	P30046	DOPD_HUMAN	D-dopachrome decarboxylase	DDT	DDT
Keratin,.type.I.cytoskeletal.14	0.188896	0.0954687	0.198762	0.0790816	0.290142	0.0693522	0.0597336	0.714264	0.0871846	0.444856	0.24718	0.514292	0.511823	1	-0.0713882	0.842533	0.840788	1	0.906724	0.0097526	0.0159579	1	P02533	K1C14_HUMAN	Keratin, type I cytoskeletal 14	KRT14	KRT14
Furin	-0.0369145	0.746707	-0.139123	0.221406	-0.0421304	0.796313	-0.113774	0.484535	-0.0864398	0.44877	0.00632599	0.985162	0.984849	1	-0.465071	0.146321	0.14945	1	-0.92156	0.00320729	0.00718728	1	P09958	FURIN_HUMAN	Furin	FURIN FUR PACE PCSK3	FURIN
Lymphocyte.antigen.6.complex.locus.protein.G6c	-0.0684805	0.548726	-0.0502296	0.660218	-0.219598	0.173354	-0.117092	0.471802	-0.0860464	0.450845	0.15241	0.766915	0.768268	1	0.271024	0.577519	0.580296	1	-0.751687	0.118286	0.12731	1	O95867	LY66C_HUMAN	Lymphocyte antigen 6 complex locus protein G6c	LY6G6C C6orf24 G6C NG24 UNQ1947/PRO4430	LY6G6C
L-lactate.dehydrogenase.B.chain	0.0789568	0.489139	0.0256484	0.822468	0.120334	0.459529	-0.366653	0.0199611	0.0859769	0.451212	0.286227	0.54931	0.551582	1	0.0188019	0.966902	0.966977	1	1.61088	0.0002003	0.00104333	0.623913	P07195	LDHB_HUMAN	L-lactate dehydrogenase B chain	LDHB	LDHB
Desmocollin-2	0.045219	0.692318	-0.0411147	0.719024	0.450817	0.00350727	0.22237	0.167854	-0.0844799	0.45916	-0.405175	0.0679575	0.0533547	1	-0.270617	0.200541	0.168225	1	-0.0469776	0.824353	0.808942	1	Q02487	DSC2_HUMAN	Desmocollin-2	DSC2 CDHF2 DSC3	DSC2
Ceruloplasmin	0.11754	0.302237	0.0813937	0.475786	-0.0105888	0.948295	0.0208056	0.898602	0.0833362	0.465284	-0.205375	0.615054	0.613992	1	-0.90935	0.016875	0.0242637	1	0.478592	0.212063	0.219699	1	P00450	CERU_HUMAN	Ceruloplasmin	CP	CP
UMP-CMP.kinase	0.128982	0.257264	-0.13452	0.237219	0.369407	0.018981	-0.226842	0.159247	-0.0830707	0.466712	0.259056	0.537918	0.537389	1	-0.361079	0.363986	0.364934	1	-0.265271	0.503329	0.504313	1	P30085	KCY_HUMAN	UMP-CMP kinase	CMPK1 CMK CMPK UCK UMK UMPK	CMPK1
Secretoglobin.family.1D.member.2	0.138323	0.2241	-0.0258205	0.821297	-0.0964129	0.553975	0.186936	0.248086	0.0829015	0.467623	0.238697	0.424723	0.411407	1	0.25768	0.362695	0.349437	1	0.470472	0.0932071	0.0910287	1	O95969	SG1D2_HUMAN	Secretoglobin family 1D member 2	SCGB1D2 LIPHB LPNB	SCGB1D2
Endoplasmic.reticulum.resident.protein.29	0.185184	0.102283	-0.0157607	0.890351	-0.0903861	0.579126	-0.0982544	0.546394	0.0823819	0.470428	-0.122582	0.72506	0.720407	1	-0.316326	0.336785	0.331349	1	-0.0984477	0.764538	0.761109	1	P30040	ERP29_HUMAN	Endoplasmic reticulum resident protein 29	ERP29 C12orf8 ERP28	ERP29
Keratin,.type.II.cuticular.Hb4	0.118507	0.298249	-0.110053	0.334286	0.015852	0.92266	0.0572987	0.725448	0.0822323	0.471237	-0.253435	0.442596	0.436669	1	0.0953118	0.760808	0.755701	1	0.226731	0.466446	0.462509	1	Q9NSB2	KRT84_HUMAN	Keratin, type II cuticular Hb4	KRT84 KRTHB4	KRT84
Keratin,.type.I.cuticular.HA7	0.109791	0.335444	-0.119688	0.293427	0.16245	0.316577	-0.0436025	0.789354	-0.0809435	0.478238	-0.0516102	0.870195	0.866541	1	0.587822	0.0468194	0.053894	1	-0.0843262	0.777068	0.771813	1
Uncharacterized.protein.C9orf153	0.0626278	0.583476	-0.0338452	0.767144	-0.0722578	0.657703	-0.0299444	0.854468	0.0807645	0.479215	0.145092	0.741911	0.741656	1	-0.525942	0.205438	0.209835	1	0.837762	0.0411925	0.0478512	1	Q5TBE3	CI153_HUMAN	Uncharacterized protein C9orf153	C9orf153	C9orf153
Keratin,.type.I.cuticular.Ha8	0.178035	0.116472	-0.226627	0.0446	0.26588	0.0972672	-0.0724933	0.656656	-0.0803822	0.481305	0.0439114	0.885417	0.881693	1	0.596851	0.0361947	0.0426525	1	-0.118757	0.679333	0.671632	1	O76015	KRT38_HUMAN	Keratin, type I cuticular Ha8	KRT38 HHA8 HKA8 KRTHA8	KRT38
Complement.C4-B	0.100557	0.377905	0.113807	0.317959	-0.107439	0.509338	-0.116963	0.472292	0.0797713	0.484654	0.766927	0.127531	0.136488	1	-0.0425379	0.929359	0.929698	1	1.20663	0.00998704	0.0146069	1	P0C0L5	CO4B_HUMAN	Complement C4-B	C4B CO4 CPAMD3; C4B_2	C4B
Alpha-actinin-3	0.0680298	0.551366	0.0798881	0.484013	0.124978	0.442258	-0.0468035	0.774279	0.0779514	0.494705	0.464488	0.428009	0.435188	1	-0.0633422	0.909283	0.910192	1	1.75592	0.00105734	0.00308202	1	Q08043	ACTN3_HUMAN	Alpha-actinin-3	ACTN3	ACTN3
Receptor-type.tyrosine-protein.phosphatase.C	0.116898	0.304904	-0.0230452	0.840236	0.0160951	0.921478	0.1672	0.302441	0.0772726	0.498482	-0.000655081	0.998234	0.998168	1	0.202089	0.470343	0.45609	1	0.548388	0.0469057	0.0477404	1	P08575	PTPRC_HUMAN	Receptor-type tyrosine-protein phosphatase C	PTPRC CD45	PTPRC
Prostasin	-0.0837062	0.463298	0.141928	0.212139	0.282434	0.0774338	-0.096362	0.554185	-0.0771827	0.498984	0.179543	0.694845	0.695379	1	-0.313472	0.469022	0.471451	1	-0.179167	0.677881	0.679479	1	Q16651	PRSS8_HUMAN	Prostasin	PRSS8	PRSS8
F-actin-capping.protein.subunit.alpha-2	-0.00746587	0.947934	-0.0845141	0.458978	0.00532513	0.973985	-0.0675196	0.678901	-0.0771029	0.499429	-0.463509	0.207881	0.207243	1	-0.0667435	0.848835	0.846806	1	-0.317389	0.361438	0.359227	1	P47755	CAZA2_HUMAN	F-actin-capping protein subunit alpha-2	CAPZA2	CAPZA2
ATP.synthase.subunit.beta,.mitochondrial	-0.0585705	0.608141	0.0154477	0.892515	-0.0100094	0.951121	0.102522	0.529015	-0.0763908	0.503411	0.366139	0.274417	0.269396	1	0.226412	0.476395	0.468621	1	0.734465	0.0185354	0.0224549	1	P06576	ATPB_HUMAN	ATP synthase subunit beta, mitochondrial	ATP5F1B ATP5B ATPMB ATPSB	ATP5F1B
Keratin,.type.I.cytoskeletal.26	0.101547	0.373202	-0.032533	0.775931	0.202323	0.210561	0.00342604	0.983261	-0.0761723	0.504636	-0.3939	0.398712	0.404932	1	-0.234103	0.59682	0.598847	1	0.0416821	0.92467	0.925025	1	Q7Z3Y9	K1C26_HUMAN	Keratin, type I cytoskeletal 26	KRT26 KRT25B	KRT26
Haptoglobin	0.110813	0.330936	0.1218	0.284929	0.0145263	0.929111	0.0121684	0.940595	0.0761239	0.504908	-0.177498	0.601768	0.595096	1	-0.438213	0.171704	0.170041	1	0.478597	0.133373	0.134423	1	P00738	HPT_HUMAN	Haptoglobin	HP	HP
Actin,.gamma-enteric.smooth.muscle	0.145718	0.20006	0.079671	0.485206	0.0230354	0.887801	-0.205899	0.202438	0.0760415	0.50537	0.263048	0.514929	0.516685	1	0.325629	0.394237	0.400721	1	0.974292	0.00914098	0.0170317	1	P63267	ACTH_HUMAN	Actin, gamma-enteric smooth muscle	ACTG2 ACTA3 ACTL3 ACTSG	ACTG2
Alpha-actinin-4	0.0569757	0.617959	0.154586	0.17374	0.125906	0.43885	-0.0212025	0.896678	0.0756476	0.507584	-0.0161565	0.945144	0.940791	1	-0.227722	0.304585	0.272203	1	0.590095	0.00652307	0.00620715	1	O43707	ACTN4_HUMAN	Alpha-actinin-4	ACTN4	ACTN4
Elafin	0.118789	0.297092	0.0601891	0.598247	0.477513	0.00183422	0.0692183	0.671272	-0.075556	0.5081	-0.531245	0.266104	0.272739	1	-0.471514	0.297467	0.303313	1	0.0244016	0.956935	0.957185	1	P19957	ELAF_HUMAN	Elafin	PI3 WAP3 WFDC14	PI3
Keratin,.type.II.cuticular.Hb5	0.188397	0.096364	-0.114178	0.316372	0.0714918	0.661113	-0.119392	0.463076	-0.0751764	0.510239	0.426866	0.368044	0.37419	1	0.208984	0.642247	0.6438	1	0.182274	0.683979	0.686219	1	P78386	KRT85_HUMAN	Keratin, type II cuticular Hb5	KRT85 KRTHB5	KRT85
Actin,.aortic.smooth.muscle	0.146116	0.198821	0.0816436	0.474428	0.0166641	0.918711	-0.205899	0.202438	0.0750842	0.51076	0.289308	0.496688	0.501443	1	0.362253	0.368302	0.380158	1	1.00909	0.010454	0.0180526	1	P62736	ACTA_HUMAN	Actin, aortic smooth muscle	ACTA2 ACTSA ACTVS GIG46	ACTA2
Cathepsin.D	0.238907	0.0339713	-0.0581159	0.610933	0.120957	0.457191	0.171545	0.289868	0.0747226	0.512804	-0.0345266	0.855239	0.833652	1	0.0222853	0.901154	0.886146	1	0.104841	0.557445	0.501296	1	P07339	CATD_HUMAN	Cathepsin D	CTSD CPSD	CTSD
Calmodulin-3	0.117248	0.303447	0.0765281	0.502642	0.207707	0.198416	-0.324858	0.040828	-0.0745828	0.513594	0.0377563	0.901878	0.898702	1	-0.101958	0.725143	0.716848	1	0.570584	0.045649	0.0501401	1	P0DP25	CALM3_HUMAN	Calmodulin-3	CALM3 CALML2 CAM3 CAMC CAMIII	CALM3
Alpha-1-antichymotrypsin	0.151116	0.18372	-0.0467998	0.682129	-0.0779713	0.63249	0.0656994	0.687111	0.0741364	0.516125	0.100409	0.852702	0.853812	1	-0.100239	0.844802	0.845974	1	-0.790126	0.118423	0.131852	1	P01011	AACT_HUMAN	Alpha-1-antichymotrypsin	SERPINA3 AACT GIG24 GIG25	SERPINA3
Annexin.A2	0.0101406	0.929323	-0.0433177	0.704645	-0.0606897	0.709887	0.207725	0.198376	0.0739615	0.517118	0.27283	0.388905	0.379159	1	0.128788	0.668159	0.659772	1	0.726928	0.0134092	0.0167739	1	P07355	ANXA2_HUMAN	Annexin A2	ANXA2 ANX2 ANX2L4 CAL1H LPC2D	ANXA2
Kallikrein-6	0.139638	0.219685	-0.0268259	0.814461	0.369318	0.019012	0.121916	0.453606	-0.0738407	0.517804	-1.1014	0.0109458	0.0154242	1	-0.243807	0.559161	0.559418	1	-0.373914	0.367474	0.371078	1	Q92876	KLK6_HUMAN	Kallikrein-6	KLK6 PRSS18 PRSS9	KLK6
Putative.heat.shock.protein.HSP.90-alpha.A5	0.156727	0.167785	0.00218486	0.984753	0.21353	0.185843	0.285329	0.074316	0.0731532	0.521721	-0.171431	0.583112	0.572819	1	0.0593106	0.841237	0.836506	1	0.683188	0.0185204	0.0208858	1	Q58FG0	HS905_HUMAN	Putative heat shock protein HSP 90-alpha A5	HSP90AA5P HSP90AE	HSP90AA5P
Dipeptidyl.peptidase.1	-0.0362606	0.751048	0.0510153	0.655238	-0.0907649	0.57753	0.0395271	0.808657	0.0727178	0.524208	0.0871572	0.765485	0.756909	1	-0.225092	0.415292	0.401108	1	0.0548123	0.842396	0.836836	1	P53634	CATC_HUMAN	Dipeptidyl peptidase 1	CTSC CPPI	CTSC
Adenosylhomocysteinase	0.0971918	0.394153	-0.23587	0.0363793	0.150783	0.353035	0.0204773	0.900194	-0.0725856	0.524965	-0.545568	0.164016	0.169882	1	0.230155	0.537182	0.535329	1	-0.0914495	0.805622	0.804684	1	P23526	SAHH_HUMAN	Adenosylhomocysteinase	AHCY SAHH	AHCY
Keratin,.type.II.cytoskeletal.6C	0.239125	0.0338039	-0.00556894	0.961151	0.196901	0.223306	0.167518	0.301507	0.0724638	0.525662	-0.309898	0.446763	0.447545	1	-0.53717	0.162031	0.171347	1	0.278239	0.46875	0.470784	1	P48668	K2C6C_HUMAN	Keratin, type II cytoskeletal 6C	KRT6C KRT6E	KRT6C
Adipogenesis.regulatory.factor	-0.050085	0.661137	-0.113498	0.319283	0.152798	0.346562	-0.0734224	0.652532	-0.0719649	0.528524	-0.493865	0.137971	0.138063	1	-0.0126531	0.968201	0.967475	1	-0.229023	0.467928	0.4616	1	Q15847	ADIRF_HUMAN	Adipogenesis regulatory factor	ADIRF AFRO APM2 C10orf116	ADIRF
Tropomyosin.alpha-4.chain	0.156645	0.16801	0.0241866	0.832435	0.119435	0.462916	-0.0750214	0.645459	0.0716179	0.530519	0.260466	0.548072	0.54817	1	-0.481717	0.239342	0.243045	1	1.18264	0.00302081	0.00558987	1	P67936	TPM4_HUMAN	Tropomyosin alpha-4 chain	TPM4	TPM4
Plasma.protease.C1.inhibitor	0.0881625	0.439746	0.116293	0.307429	-0.0826005	0.612356	-0.0173049	0.915596	0.0712346	0.532727	-0.398224	0.230331	0.225723	1	-0.0740011	0.814695	0.810531	1	0.0916938	0.770509	0.766176	1	P05155	IC1_HUMAN	Plasma protease C1 inhibitor	SERPING1 C1IN C1NH	SERPING1
Neutral.alpha-glucosidase.AB	0.0341124	0.765358	-0.00272694	0.980971	0.138349	0.394572	-0.198842	0.218683	0.0712032	0.532908	0.297401	0.400745	0.395877	1	-0.0511561	0.878949	0.876881	1	0.779048	0.017872	0.0222607	1	Q14697	GANAB_HUMAN	Neutral alpha-glucosidase AB	GANAB G2AN KIAA0088	GANAB
Protein.FAM3B	0.0974626	0.39283	0.0976369	0.391981	-0.119816	0.461479	0.190278	0.239577	0.0706589	0.536052	0.591975	0.184482	0.191821	1	-0.0812155	0.848305	0.848201	1	0.313628	0.457326	0.460535	1	P58499	FAM3B_HUMAN	Protein FAM3B	FAM3B C21orf11 C21orf76 PRED44 UNQ320/PRO365	FAM3B
Melanotransferrin	0.000612312	0.995727	0.107195	0.347067	0.0958054	0.556487	-0.210484	0.192347	-0.0706155	0.536303	-0.14612	0.68832	0.684407	1	-0.41674	0.225251	0.224692	1	-0.0269704	0.937436	0.936704	1	P08582	TRFM_HUMAN	Melanotransferrin	MELTF MAP97 MFI2	MELTF
Chitinase-3-like.protein.2	0.0421843	0.712031	-0.0846327	0.458345	0.0572815	0.725528	-0.00401992	0.98036	-0.0699487	0.540168	-0.990487	0.0252284	0.0330975	1	-0.170452	0.688502	0.688707	1	-0.542374	0.198005	0.206665	1	Q15782	CH3L2_HUMAN	Chitinase-3-like protein 2	CHI3L2	CHI3L2
Neutrophil.collagenase	-0.0571975	0.616589	0.0496396	0.663968	0.152947	0.346086	-0.262864	0.101267	0.0698612	0.540676	-0.0193712	0.959855	0.959433	1	-0.16595	0.648678	0.646106	1	0.123028	0.734454	0.732972	1	P22894	MMP8_HUMAN	Neutrophil collagenase	MMP8 CLG1	MMP8
Aspartate.aminotransferase,.mitochondrial	0.022731	0.842385	-0.0440464	0.699911	0.189415	0.241756	-0.0752444	0.644474	0.0697465	0.541342	0.0902479	0.757257	0.74831	1	-0.0759041	0.783769	0.775611	1	0.179995	0.51303	0.499422	1	P00505	AATM_HUMAN	Aspartate aminotransferase, mitochondrial	GOT2 KYAT4	GOT2
Non-histone.chromosomal.protein.HMG-17	0.07571	0.507233	0.107375	0.346251	0.0843726	0.604722	-0.269129	0.0930958	0.0691699	0.544699	0.240218	0.457674	0.448193	1	0.029564	0.923247	0.921228	1	1.00236	0.000691904	0.00161779	0.926993	P05204	HMGN2_HUMAN	Non-histone chromosomal protein HMG-17	HMGN2 HMG17	HMGN2
ADP-ribosylation.factor.1	0.110408	0.332719	-0.317052	0.00441407	0.1529	0.346235	0.0577937	0.72317	0.0688108	0.546795	-0.142035	0.621016	0.607462	1	-0.203439	0.454309	0.437901	1	-0.347834	0.19746	0.186856	1	P84077	ARF1_HUMAN	ADP-ribosylation factor 1	ARF1	ARF1
Apolipoprotein.A-I	0.0953895	0.403022	0.143223	0.207957	0.00752016	0.963267	0.054609	0.73787	0.0685348	0.548408	-0.284834	0.428579	0.424014	1	-0.0582734	0.86446	0.862349	1	0.36774	0.277601	0.27663	1	P02647	APOA1_HUMAN	Apolipoprotein A-I	APOA1	APOA1
Calumenin	-0.0103875	0.927607	0.00590413	0.958815	0.231414	0.150784	-0.0724124	0.657015	0.0683789	0.54932	0.143082	0.573727	0.552111	1	-0.157893	0.512176	0.489191	1	0.194383	0.417578	0.39533	1	O43852	CALU_HUMAN	Calumenin	CALU	CALU
Kininogen-1	0.0551396	0.629346	0.0961591	0.399221	-0.0923815	0.570742	0.0322788	0.843259	0.0682409	0.550128	-0.00123406	0.99802	0.998028	1	-0.670986	0.151664	0.162307	1	0.739272	0.112012	0.124421	1	P01042	KNG1_HUMAN	Kininogen-1	KNG1 BDK KNG	KNG1
Transmembrane.protease.serine.11B	0.07732	0.498218	0.195855	0.0836578	0.297718	0.0620713	0.226564	0.159773	-0.067991	0.551593	-0.253915	0.486782	0.482175	1	-0.487757	0.156504	0.156737	1	0.33596	0.328432	0.3264	1	Q86T26	TM11B_HUMAN	Transmembrane protease serine 11B	TMPRSS11B HATL5	TMPRSS11B
Peptidyl-prolyl.cis-trans.isomerase.FKBP1A	0.0575043	0.614697	-0.0434924	0.703509	0.263526	0.100378	-0.265682	0.0975264	-0.0672541	0.555924	-0.346172	0.388236	0.39026	1	-0.0447164	0.906517	0.90583	1	0.0407825	0.914318	0.913971	1	P62942	FKB1A_HUMAN	Peptidyl-prolyl cis-trans isomerase FKBP1A	FKBP1A FKBP1 FKBP12	FKBP1A
Galectin-3	0.17689	0.11888	-0.109682	0.335929	0.210743	0.191787	0.0228559	0.888669	-0.0671415	0.556587	-0.473223	0.255168	0.259353	1	-0.242197	0.539686	0.539166	1	0.393149	0.316353	0.320475	1	P17931	LEG3_HUMAN	Galectin-3	LGALS3 MAC2	LGALS3
Elongation.factor.1-alpha.2	0.180089	0.112248	-0.0138886	0.903309	0.0492512	0.762806	-0.00897889	0.956148	-0.0670396	0.557187	-0.214451	0.61012	0.609325	1	-0.182823	0.646263	0.645332	1	0.394446	0.318712	0.322231	1	Q05639	EF1A2_HUMAN	Elongation factor 1-alpha 2	EEF1A2 EEF1AL STN	EEF1A2
V-type.proton.ATPase.subunit.S1	0.0143821	0.899891	-0.197447	0.0811267	-0.234253	0.145698	-0.055616	0.733212	-0.0667912	0.558652	0.245743	0.351095	0.329566	1	-0.115014	0.645696	0.628182	1	-0.17636	0.478702	0.457989	1	Q15904	VAS1_HUMAN	V-type proton ATPase subunit S1	ATP6AP1 ATP6IP1 ATP6S1 VATPS1 XAP3	ATP6AP1
Leukocyte.elastase.inhibitor	0.190895	0.091949	-0.0705499	0.536683	0.0112416	0.945112	-0.157091	0.333016	-0.0661287	0.562569	0.174677	0.621069	0.616199	1	-0.248756	0.456892	0.45243	1	0.487663	0.141032	0.147179	1	P30740	ILEU_HUMAN	Leukocyte elastase inhibitor	SERPINB1 ELANH2 MNEI PI2	SERPINB1
Alpha-N-acetylglucosaminidase	0.0979726	0.390347	-0.0803176	0.481659	0.26875	0.0935753	-0.326685	0.0396429	0.0658728	0.564085	0.283115	0.313782	0.297288	1	-0.193312	0.468455	0.45094	1	-0.193762	0.465582	0.449335	1	P54802	ANAG_HUMAN	Alpha-N-acetylglucosaminidase	NAGLU UFHSD1	NAGLU
Tissue.alpha-L-fucosidase	0.132562	0.244179	-0.20772	0.0662213	0.0264097	0.871494	-0.187047	0.247799	0.0656992	0.565115	0.464274	0.111468	0.105842	1	0.218473	0.431761	0.4166	1	-0.182123	0.510694	0.497321	1	P04066	FUCO_HUMAN	Tissue alpha-L-fucosidase	FUCA1 Nbla10230	FUCA1
Serum.albumin	-0.0396459	0.728666	0.127865	0.261441	-0.0323622	0.842859	-0.187253	0.24727	-0.0653392	0.567253	-0.0882827	0.699574	0.675584	1	-0.208508	0.335032	0.298782	1	0.0452473	0.834128	0.820456	1
Cell.division.control.protein.42.homolog	-0.0324195	0.776692	0.127642	0.262282	0.495529	0.00114912	-0.0409506	0.801902	0.0649422	0.569615	-0.183398	0.738736	0.740923	1	0.542764	0.295801	0.303236	1	1.84809	0.000206221	0.000871093	0.52614	P60953	CDC42_HUMAN	Cell division control protein 42 homolog	CDC42	CDC42
Keratin,.type.II.cuticular.Hb1	0.223796	0.0474048	-0.155696	0.170634	0.0680348	0.676584	-0.00467302	0.977169	-0.0646371	0.571433	0.142937	0.765617	0.766527	1	0.726733	0.106834	0.122382	1	0.155255	0.731151	0.733204	1	Q14533	KRT81_HUMAN	Keratin, type II cuticular Hb1	KRT81 KRTHB1 MLN137	KRT81
Cathepsin.S	-0.200077	0.0770779	0.0537433	0.638064	0.128002	0.431205	-0.312507	0.0496144	-0.0638055	0.576403	-0.256212	0.561913	0.562272	1	0.25614	0.540288	0.540639	1	0.771524	0.0614473	0.068457	1	P25774	CATS_HUMAN	Cathepsin S	CTSS	CTSS
Metalloproteinase.inhibitor.1	-0.0439055	0.700826	-0.0902804	0.428794	-0.15909	0.326825	-0.0381894	0.815018	-0.0636338	0.577432	-0.129221	0.625835	0.608447	1	-0.160895	0.521424	0.501228	1	-0.662615	0.00682596	0.0081614	1	P01033	TIMP1_HUMAN	Metalloproteinase inhibitor 1	TIMP1 CLGI TIMP	TIMP1
Cofilin-2	0.240298	0.032914	0.0257417	0.821834	-0.0960037	0.555666	-0.132136	0.416348	0.0635806	0.577751	0.239945	0.50463	0.50201	1	0.112422	0.741592	0.738137	1	0.672027	0.0451962	0.0619376	1	Q9Y281	COF2_HUMAN	Cofilin-2	CFL2	CFL2
Inorganic.pyrophosphatase	0.232514	0.0392035	-0.179057	0.114355	0.224989	0.162773	-0.00838431	0.95905	-0.063532	0.578042	-0.484439	0.161855	0.160731	1	0.0753168	0.819389	0.816074	1	-0.723983	0.0252932	0.028654	1	Q15181	IPYR_HUMAN	Inorganic pyrophosphatase	PPA1 IOPPP PP	PPA1
Protein/nucleic.acid.deglycase.DJ-1	0.0348209	0.76063	0.0104299	0.927311	0.0831898	0.609813	-0.238686	0.138009	-0.0633371	0.579212	-0.113322	0.815788	0.816442	1	-0.170409	0.711346	0.712549	1	0.819348	0.0712072	0.0830483	1
Angiotensinogen	0.0472059	0.67952	-0.165925	0.1439	-0.223094	0.166438	-0.0366033	0.822575	0.0626055	0.583611	-0.522124	0.151883	0.15274	1	-0.746612	0.0291965	0.0328506	1	-0.196362	0.569605	0.566214	1	P01019	ANGT_HUMAN	Angiotensinogen	AGT SERPINA8	AGT
Keratin-associated.protein.2-2	0.123743	0.277258	-0.139333	0.220701	0.150904	0.352642	-0.016644	0.918808	-0.0624784	0.584376	-0.289572	0.412105	0.416272	1	0.440141	0.186673	0.209532	1	-0.0806743	0.808857	0.8066	1	Q9BYT5	KRA22_HUMAN	Keratin-associated protein 2-2	KRTAP2-2 KAP2.2 KRTAP2.2	KRTAP2-2
Plastin-3	0.217937	0.053675	-0.104132	0.361094	-0.0438482	0.788194	-0.164122	0.311554	-0.0617665	0.588674	0.474368	0.308245	0.315495	1	-0.133255	0.763104	0.763607	1	0.840258	0.0536013	0.0666303	1	P13797	PLST_HUMAN	Plastin-3	PLS3	PLS3
Keratin,.type.II.cytoskeletal.2.oral	0.250444	0.0260064	-0.0449614	0.693983	0.110707	0.496464	0.147864	0.362539	-0.0615816	0.589793	-0.149116	0.710024	0.708591	1	0.132782	0.72664	0.725151	1	-0.159097	0.673847	0.673414	1	Q01546	K22O_HUMAN	Keratin, type II cytoskeletal 2 oral	KRT76 KRT2B KRT2P	KRT76
Keratin,.type.II.cuticular.Hb6	0.213685	0.0586369	-0.147334	0.195063	0.0817906	0.615859	0.0412098	0.800673	-0.0612812	0.591611	0.150463	0.776964	0.778661	1	0.664415	0.184291	0.198418	1	0.190589	0.703329	0.706811	1	O43790	KRT86_HUMAN	Keratin, type II cuticular Hb6	KRT86 KRTHB6	KRT86
Transitional.endoplasmic.reticulum.ATPase	0.0723845	0.526116	0.102784	0.367378	0.241823	0.132753	0.155256	0.338767	0.061024	0.593171	0.0184626	0.967781	0.967784	1	-0.484642	0.261077	0.265767	1	1.41735	0.000666711	0.00199911	1	P55072	TERA_HUMAN	Transitional endoplasmic reticulum ATPase	VCP HEL-220 HEL-S-70	VCP
Ribonuclease.pancreatic	-0.115979	0.308746	-0.0113716	0.920769	-0.234222	0.145752	-0.188442	0.244225	-0.0607826	0.594636	0.0387736	0.924786	0.924337	1	-0.603778	0.117908	0.124515	1	-0.72338	0.0590136	0.0672792	1	P07998	RNAS1_HUMAN	Ribonuclease pancreatic	RNASE1 RIB1 RNS1	RNASE1
Complement.decay-accelerating.factor	-0.0891983	0.43437	0.202713	0.0731831	0.0933509	0.566689	-0.0222226	0.891736	0.0607824	0.594638	0.214511	0.525606	0.518096	1	-0.0649663	0.839337	0.835919	1	0.464086	0.143276	0.142287	1	P08174	DAF_HUMAN	Complement decay-accelerating factor	CD55 CR DAF	CD55
14-3-3.protein.gamma	0.0707175	0.535713	-0.00847822	0.940886	0.117295	0.471028	0.0300486	0.853967	-0.0606732	0.595301	-0.296613	0.470834	0.469999	1	-0.142836	0.714163	0.712783	1	0.187692	0.628627	0.628287	1	P61981	1433G_HUMAN	14-3-3 protein gamma	YWHAG	YWHAG
Keratin,.type.I.cuticular.Ha3-II	0.24177	0.0318247	-0.109423	0.337078	0.356436	0.0239749	0.127275	0.433847	0.0600617	0.599023	-0.175233	0.649714	0.647269	1	-0.129795	0.7225	0.720167	1	0.190194	0.600995	0.599723	1	Q14525	KT33B_HUMAN	Keratin, type I cuticular Ha3-II	KRT33B HHA3-II HKA3B KRTHA3B	KRT33B
Aldo-keto.reductase.family.1.member.C1	0.0224153	0.844547	-0.0253606	0.824428	0.126887	0.435263	-0.154469	0.34125	0.0597406	0.600981	0.277661	0.393693	0.386564	1	0.14347	0.642221	0.634656	1	0.234579	0.445005	0.438328	1	Q04828	AK1C1_HUMAN	Aldo-keto reductase family 1 member C1	AKR1C1 DDH DDH1	AKR1C1
Protein.AMBP	0.155348	0.171603	0.0711088	0.533453	0.00655825	0.967963	0.0333931	0.837919	0.0595786	0.60197	-0.677792	0.101665	0.108737	1	-0.372944	0.344137	0.345861	1	0.567104	0.14697	0.154465	1	P02760	AMBP_HUMAN	Protein AMBP	AMBP HCP ITIL	AMBP
Keratin,.type.I.cytoskeletal.25	0.131825	0.246835	-0.0666633	0.559407	0.231943	0.149827	-0.0256042	0.875382	0.0595723	0.602009	-0.0768822	0.878657	0.879247	1	-0.538585	0.256917	0.26873	1	0.319088	0.500821	0.507269	1	Q7Z3Z0	K1C25_HUMAN	Keratin, type I cytoskeletal 25	KRT25 KRT25A	KRT25
Keratin-associated.protein.9-3	0.114645	0.314384	0.0999721	0.3807	0.260284	0.104787	0.00262913	0.987154	-0.0594829	0.602555	0.0295698	0.921318	0.918537	1	0.260394	0.357297	0.348212	1	0.326951	0.245069	0.242066	1	Q9BYQ3	KRA93_HUMAN	Keratin-associated protein 9-3	KRTAP9-3 KAP9.3 KRTAP9.3	KRTAP9-3
Thyroid.receptor-interacting.protein.11	0.178631	0.115235	0.0273064	0.811198	0.0669344	0.681536	0.128465	0.429526	0.0591521	0.604578	0.336846	0.322155	0.316099	1	-0.0349529	0.913874	0.912076	1	0.573951	0.0717264	0.0740973	1	Q15643	TRIPB_HUMAN	Thyroid receptor-interacting protein 11	TRIP11 CEV14	TRIP11
Prostate.stem.cell.antigen	0.00330047	0.97697	0.117508	0.302369	0.13082	0.421044	0.0230469	0.887745	-0.0590938	0.604935	-0.060585	0.876691	0.875554	1	0.153675	0.677576	0.675065	1	0.505193	0.167563	0.171335	1	O43653	PSCA_HUMAN	Prostate stem cell antigen	PSCA UNQ206/PRO232	PSCA
Kallikrein-11	0.0237699	0.835281	-0.133847	0.239596	-0.146251	0.367855	0.122776	0.450403	-0.0589526	0.605799	-0.273898	0.487872	0.487833	1	-0.366555	0.326251	0.33024	1	-1.11244	0.00215716	0.00746467	1	Q9UBX7	KLK11_HUMAN	Kallikrein-11	KLK11 PRSS20 TLSP UNQ649/PRO1279	KLK11
Pancreatic.alpha-amylase	0.0663247	0.561409	-0.114716	0.314083	0.00317593	0.984483	0.0730049	0.654384	-0.0585314	0.608381	-0.26049	0.314745	0.295345	1	0.163727	0.505527	0.483884	1	-0.142885	0.559771	0.540196	1	P04746	AMYP_HUMAN	Pancreatic alpha-amylase	AMY2A	AMY2A
Calnexin	-0.0563095	0.622081	-0.0687318	0.547256	0.1724	0.287434	-0.138396	0.39441	0.0584384	0.608952	-0.12242	0.740698	0.737537	1	0.360161	0.302578	0.30018	1	0.719952	0.0365969	0.0414807	1	P27824	CALX_HUMAN	Calnexin	CANX	CANX
Putative.DNA-binding.protein.inhibitor.ID-2B	0.0817126	0.474053	-0.094199	0.408945	-0.0552486	0.73491	0.242422	0.131765	0.0578007	0.612872	-0.0472138	0.918202	0.918241	1	-0.58127	0.179496	0.188244	1	0.0714629	0.868998	0.869518	1	Q14602	ID2B_HUMAN	Putative DNA-binding protein inhibitor ID-2B	ID2B	ID2B
Protein.S100-A8	0.126507	0.266583	0.0712774	0.532481	0.0144449	0.929507	-0.121605	0.454768	0.057092	0.617241	0.764142	0.218233	0.231433	1	0.350834	0.551871	0.557935	1	2.41993	1.35033e-05	0.000425095	0.27036	P05109	S10A8_HUMAN	Protein S100-A8	S100A8 CAGA CFAG MRP8	S100A8
UL16-binding.protein.2	0.0368441	0.747174	0.0530367	0.642495	0.0659746	0.685867	-0.011342	0.944623	0.0568326	0.618844	-0.00329028	0.990749	0.990349	1	0.110188	0.681727	0.669116	1	0.254149	0.341149	0.325797	1	Q9BZM5	ULBP2_HUMAN	UL16-binding protein 2	ULBP2 N2DL2 RAET1H UNQ463/PRO791	ULBP2
Serpin.B4	0.135345	0.23433	0.084352	0.459843	0.138103	0.395422	0.0390044	0.811141	-0.0564681	0.621099	0.155726	0.710392	0.70939	1	-0.120559	0.761493	0.760535	1	0.788488	0.0436149	0.0500519	1	P48594	SPB4_HUMAN	Serpin B4	SERPINB4 PI11 SCCA2	SERPINB4
Glucose-6-phosphate.isomerase	0.122546	0.281967	0.00782355	0.945443	0.155441	0.338182	-0.33126	0.0367983	-0.0556855	0.625951	0.0707598	0.791831	0.781386	1	0.129503	0.609938	0.592272	1	0.553385	0.0264894	0.0273922	1	P06744	G6PI_HUMAN	Glucose-6-phosphate isomerase	GPI	GPI
Complement.factor.H-related.protein.1	-0.108899	0.339408	-0.0967841	0.396149	-0.359903	0.0225434	-0.359521	0.0226975	-0.0550398	0.629968	-0.174028	0.610952	0.604973	1	-0.305685	0.344542	0.340492	1	-0.162681	0.61405	0.60908	1	Q03591	FHR1_HUMAN	Complement factor H-related protein 1	CFHR1 CFHL CFHL1 CFHL1P CFHR1P FHR1 HFL1 HFL2	CFHR1
Fibromodulin	0.115159	0.312203	-0.105675	0.353983	0.0931116	0.567688	-0.106543	0.512897	-0.0547603	0.631709	-0.0027818	0.992286	0.991969	1	0.146668	0.590196	0.575767	1	0.151016	0.577625	0.564051	1	Q06828	FMOD_HUMAN	Fibromodulin	FMOD FM SLRR2E	FMOD
Arginase-1	0.0389321	0.733367	0.172449	0.128576	-0.204558	0.205459	-0.17985	0.266789	0.0545197	0.63321	0.0909144	0.770135	0.763444	1	0.283334	0.33515	0.324306	1	1.09574	9.54091e-05	0.000430648	0.273461	P05089	ARGI1_HUMAN	Arginase-1	ARG1	ARG1
Putative.fatty.acid-binding.protein.5-like.protein.3	0.222282	0.0489642	-0.211659	0.0611294	0.369131	0.0190774	0.0802098	0.62272	-0.0544512	0.633638	-0.260285	0.142873	0.0924985	1	0.0236656	0.888967	0.868997	1	-0.185412	0.271032	0.200573	1	A8MUU1	FB5L3_HUMAN	Putative fatty acid-binding protein 5-like protein 3	FABP5P3 FABP5L3	FABP5P3
Protein.NDRG1	-0.027035	0.81304	0.0100109	0.930224	0.181725	0.261753	0.0478441	0.769396	-0.0526663	0.644822	-0.422367	0.241884	0.240942	1	-0.410098	0.23013	0.22926	1	-0.206937	0.544303	0.540771	1	Q92597	NDRG1_HUMAN	Protein NDRG1	NDRG1 CAP43 DRG1 RTP	NDRG1
Putative.beta-actin-like.protein.3	0.138948	0.221994	0.00281311	0.98037	0.0835935	0.608073	-0.0912627	0.575436	0.052089	0.648457	-0.0265245	0.920925	0.916764	1	0.141064	0.577013	0.558131	1	0.480628	0.0539575	0.0515642	1	Q9BYX7	ACTBM_HUMAN	Putative beta-actin-like protein 3	POTEKP ACTBL3 FKSG30	POTEKP
Secreted.Ly-6/uPAR.domain-containing.protein.2	0.165639	0.144601	0.0275301	0.80968	0.289387	0.0701125	0.266314	0.0967023	0.051481	0.652293	-1.01813	0.0334674	0.0408209	1	-0.288506	0.529609	0.532021	1	1.01634	0.0240849	0.0310283	1	P0DP57	SLUR2_HUMAN	Secreted Ly-6/uPAR domain-containing protein 2	SLURP2	SLURP2
Phosphatidylethanolamine-binding.protein.4	0.147919	0.193275	-0.210435	0.0626766	-0.0343599	0.833291	0.0532718	0.74407	0.0513944	0.65284	-0.39829	0.350883	0.352668	1	-0.430501	0.286604	0.28919	1	-0.92608	0.019693	0.0254143	1	Q96S96	PEBP4_HUMAN	Phosphatidylethanolamine-binding protein 4	PEBP4 CORK1 UNQ1933/PRO4408	PEBP4
CD44.antigen	0.0225597	0.843558	0.12232	0.282863	0.0336511	0.836683	-0.077343	0.635243	0.050903	0.655949	0.0451069	0.839641	0.825212	1	-0.0499441	0.813094	0.796319	1	0.391476	0.0602463	0.0609748	1	P16070	CD44_HUMAN	CD44 antigen	CD44 LHR MDU2 MDU3 MIC4	CD44
Putative.Polycomb.group.protein.ASXL3	-0.0530909	0.642154	0.0435686	0.703014	0.0631834	0.698517	-0.152157	0.348613	0.0508648	0.656191	0.241607	0.477103	0.470895	1	0.456099	0.154601	0.158155	1	0.666887	0.0352715	0.0417017	1	Q9C0F0	ASXL3_HUMAN	Putative Polycomb group protein ASXL3	ASXL3 KIAA1713	ASXL3
14-3-3.protein.epsilon	0.150622	0.185175	0.010052	0.929938	0.213934	0.184993	0.310303	0.0513315	-0.0498945	0.662346	-0.40745	0.392147	0.395882	1	0.186973	0.678878	0.679897	1	0.605899	0.175565	0.183817	1	P62258	1433E_HUMAN	14-3-3 protein epsilon	YWHAE	YWHAE
6-phosphogluconate.dehydrogenase,.decarboxylating	0.0237806	0.835208	-0.00951812	0.933651	0.0561718	0.730645	-0.098167	0.546752	-0.0498911	0.662368	-0.299744	0.301625	0.29032	1	-0.325063	0.236525	0.226596	1	0.0753486	0.783741	0.7762	1	P52209	6PGD_HUMAN	6-phosphogluconate dehydrogenase, decarboxylating	PGD PGDH	PGD
Beta-2-glycoprotein.1	0.0425996	0.709321	-0.0083121	0.942042	-0.256892	0.109556	0.0043394	0.978799	-0.0489701	0.668232	-0.314514	0.515135	0.517791	1	-0.2916	0.523978	0.526469	1	-0.941357	0.0365207	0.0448631	1	P02749	APOH_HUMAN	Beta-2-glycoprotein 1	APOH B2G1	APOH
Lactotransferrin	0.12264	0.281596	0.193467	0.0875716	0.111436	0.493613	0.255633	0.111367	0.0487437	0.669677	0.481021	0.110837	0.108266	1	-0.0709969	0.805203	0.798836	1	0.625645	0.0268439	0.0299818	1	P02788	TRFL_HUMAN	Lactotransferrin	LTF GIG12 LF	LTF
Elongation.factor.1-gamma	0.0849619	0.456593	0.0196983	0.863195	0.162087	0.317674	-0.0219713	0.892953	0.0487151	0.669859	-0.292827	0.299647	0.284158	1	0.255074	0.340467	0.323745	1	0.298016	0.262952	0.24933	1	P26641	EF1G_HUMAN	Elongation factor 1-gamma	EEF1G EF1G PRO1608	EEF1G
Beta-hexosaminidase.subunit.alpha	-0.148587	0.19125	0.124871	0.272865	-0.18134	0.262782	-0.157454	0.331887	0.0485893	0.670662	0.555955	0.0732275	0.0718668	1	-0.00160778	0.995677	0.995546	1	0.877915	0.00226525	0.00339248	1	P06865	HEXA_HUMAN	Beta-hexosaminidase subunit alpha	HEXA	HEXA
Keratin,.type.I.cuticular.Ha3-I	0.0933218	0.413341	-0.0522447	0.647476	0.0955892	0.557382	0.0429774	0.792307	-0.0485032	0.671213	-0.473781	0.222252	0.228149	1	0.694829	0.0571623	0.069404	1	0.125495	0.732695	0.731605	1	O76009	KT33A_HUMAN	Keratin, type I cuticular Ha3-I	KRT33A HHA3-I HKA3A KRTHA3A	KRT33A
Alcohol.dehydrogenase.class.4.mu/sigma.chain	0.072594	0.524916	-0.091664	0.421723	0.17272	0.286526	-0.0733674	0.652776	-0.04776	0.675967	-0.0642665	0.908658	0.909436	1	-0.0725216	0.891241	0.892171	1	-0.349917	0.506853	0.513277	1
Protein-glutamine.gamma-glutamyltransferase.E	-0.00755704	0.947299	0.0600199	0.599278	0.0832059	0.609743	0.125757	0.439394	0.0476755	0.676509	-0.00339217	0.992396	0.992267	1	-0.340368	0.311159	0.306867	1	0.915818	0.00523857	0.00770142	1	Q08188	TGM3_HUMAN	Protein-glutamine gamma-glutamyltransferase E	TGM3	TGM3
Serpin.B3	0.180376	0.111668	0.0205866	0.857089	0.0926719	0.569526	0.0648689	0.690868	-0.0476147	0.676898	-0.124739	0.743645	0.741973	1	0.113455	0.753469	0.751717	1	0.448569	0.210279	0.230591	1	P29508	SPB3_HUMAN	Serpin B3	SERPINB3 SCCA SCCA1	SERPINB3
Serpin.B9	0.223047	0.0481717	-0.216614	0.05518	0.0654421	0.688274	-0.0853832	0.600386	-0.0473578	0.678546	0.0387294	0.938922	0.93921	1	0.172652	0.718199	0.719742	1	-0.755785	0.109913	0.120584	1	P50453	SPB9_HUMAN	Serpin B9	SERPINB9 PI9	SERPINB9
Alpha-amylase.1	0.0722121	0.527105	-0.112696	0.322736	0.00895969	0.956242	0.0672424	0.680149	-0.0466907	0.68283	-0.249434	0.34088	0.321602	1	0.1722	0.488221	0.467209	1	-0.13535	0.584594	0.566339	1
Olfactomedin-4	-0.128018	0.260867	0.0856475	0.452954	0.0724924	0.65666	-0.0698014	0.668661	0.0463368	0.685107	-0.319738	0.489352	0.491524	1	-0.107181	0.806902	0.807126	1	0.284753	0.513666	0.516953	1	Q6UX06	OLFM4_HUMAN	Olfactomedin-4	OLFM4 GW112 UNQ362/PRO698	OLFM4
Phosphoglycerate.kinase.1	0.12112	0.287647	0.0493397	0.665876	0.146673	0.36646	-0.161283	0.320112	0.0461589	0.686253	0.127357	0.690135	0.682694	1	-0.0436337	0.885386	0.882233	1	0.807882	0.00614625	0.0111052	1	P00558	PGK1_HUMAN	Phosphoglycerate kinase 1	PGK1 PGKA MIG10 OK/SW-cl.110	PGK1
Keratin,.type.II.cytoskeletal.79	0.188421	0.0963211	-0.0793904	0.486749	-0.0915938	0.574045	0.0633911	0.697573	0.0461068	0.686588	-0.0760105	0.878233	0.878735	1	-0.681485	0.144368	0.155958	1	-0.454063	0.330173	0.338972	1	Q5XKE5	K2C79_HUMAN	Keratin, type II cytoskeletal 79	KRT79 K6L KB38 KRT6L	KRT79
Beta-catenin-interacting.protein.1	0.172792	0.127806	-0.250137	0.0261958	0.340011	0.0318219	0.100105	0.538825	0.0459405	0.68766	-0.59458	0.203964	0.211215	1	0.122988	0.782376	0.782815	1	-0.0416227	0.925185	0.925553	1	Q9NSA3	CNBP1_HUMAN	Beta-catenin-interacting protein 1	CTNNBIP1 ICAT	CTNNBIP1
Submaxillary.gland.androgen-regulated.protein.3A	-0.20021	0.0768771	-0.0539132	0.637001	-0.238487	0.138347	-0.137649	0.396993	-0.0456754	0.68937	0.138139	0.797089	0.798585	1	-0.223688	0.660037	0.662722	1	-1.85207	0.000135871	0.000685697	0.421018	Q99954	SMR3A_HUMAN	Submaxillary gland androgen-regulated protein 3A	SMR3A PBI PROL5	SMR3A
Putative.inactive.carboxylesterase.4	-0.00132947	0.990722	-0.0589602	0.605752	-0.0928451	0.568802	-0.167529	0.301477	-0.0452918	0.691847	-0.306282	0.437919	0.436307	1	-0.114104	0.760604	0.758751	1	0.135904	0.715405	0.714228	1	Q9UKY3	CES1P_HUMAN	Putative inactive carboxylesterase 4	CES1P1 CES4	CES1P1
Hemoglobin.subunit.gamma-2	0.147428	0.194775	0.116551	0.306352	-0.0586255	0.719347	-0.0340629	0.834712	-0.0444723	0.69715	0.123252	0.732371	0.728675	1	0.271583	0.425537	0.421506	1	0.105116	0.757087	0.754359	1	P69892	HBG2_HUMAN	Hemoglobin subunit gamma-2	HBG2	HBG2
Ras-related.protein.Rab-2A	0.11682	0.30523	-0.113712	0.318366	0.396678	0.0112711	-0.0745955	0.64734	0.0441205	0.699431	-0.078118	0.796287	0.78959	1	0.266593	0.351182	0.338134	1	0.465407	0.100325	0.0971255	1	P61019	RAB2A_HUMAN	Ras-related protein Rab-2A	RAB2A RAB2	RAB2A
Galectin-3-binding.protein	-0.0170361	0.88154	-0.0694839	0.54287	0.104545	0.520876	0.0127649	0.937688	-0.0439461	0.700562	-0.0703863	0.775417	0.760806	1	-0.339059	0.144481	0.128754	1	-0.233065	0.315572	0.290949	1	Q08380	LG3BP_HUMAN	Galectin-3-binding protein	LGALS3BP M2BP	LGALS3BP
Alcohol.dehydrogenase.[NADP(+)]	0.0382653	0.737768	-0.195563	0.084129	0.0995417	0.541124	-0.198942	0.218448	0.0439446	0.700572	-0.154174	0.628553	0.619776	1	-0.36848	0.220471	0.213918	1	-0.143536	0.632976	0.625183	1
Sulfotransferase.family.cytosolic.2B.member.1	0.122047	0.283943	-0.00444619	0.968979	0.305125	0.0555539	-0.226561	0.159779	0.0437523	0.701821	0.428496	0.14063	0.134007	1	0.0375118	0.892373	0.888208	1	0.274506	0.318699	0.306065	1
Myosin.light.chain.6B	0.0311368	0.785311	0.101856	0.371742	0.157163	0.332793	-0.0989387	0.543589	0.0420651	0.712809	0.314216	0.564368	0.568232	1	0.320517	0.534602	0.538722	1	1.45989	0.00361291	0.00645249	1	P14649	MYL6B_HUMAN	Myosin light chain 6B	MYL6B MLC1SA	MYL6B
Plastin-2	0.0179767	0.87505	0.0020232	0.985881	0.0171774	0.916216	-0.233504	0.147028	0.0420045	0.713205	-0.225717	0.278948	0.234455	1	-0.0696762	0.725196	0.695866	1	-0.112984	0.567133	0.526343	1	P13796	PLSL_HUMAN	Plastin-2	LCP1 PLS2	LCP1
Macrophage-capping.protein	0.0968075	0.396034	0.109345	0.337422	-0.0149435	0.92708	-0.195494	0.226697	0.0418926	0.713936	0.192865	0.72832	0.730804	1	-0.147494	0.779087	0.781018	1	1.37896	0.0071217	0.013901	1	P40121	CAPG_HUMAN	Macrophage-capping protein	CAPG AFCP MCP	CAPG
Vinculin	0.115342	0.311431	0.100568	0.377853	0.0587457	0.718795	-0.116216	0.475146	-0.0415154	0.716401	0.50567	0.405655	0.413209	1	0.586129	0.308195	0.316879	1	1.62296	0.00376883	0.00689434	1	P18206	VINC_HUMAN	Vinculin	VCL	VCL
Keratin-associated.protein.19-5	0.127573	0.262542	-0.160874	0.156679	-0.0568071	0.727714	0.127292	0.433786	-0.041102	0.719108	-0.469001	0.152083	0.150031	1	0.275714	0.375838	0.369923	1	-0.322187	0.298208	0.295905	1	Q3LI72	KR195_HUMAN	Keratin-associated protein 19-5	KRTAP19-5 KAP19.5	KRTAP19-5
Keratin,.type.I.cytoskeletal.27	0.0980077	0.390176	-0.0534506	0.639898	0.269456	0.0926834	-0.121204	0.456269	-0.0405417	0.722781	-0.16294	0.747277	0.748835	1	-0.75826	0.110686	0.126761	1	0.0817847	0.863767	0.864928	1	Q7Z3Y8	K1C27_HUMAN	Keratin, type I cytoskeletal 27	KRT27 KRT25C	KRT27
Serpin.I2	0.22147	0.0498175	-0.213674	0.0586501	0.0719311	0.659156	0.0295194	0.856512	-0.0403945	0.723747	-0.184878	0.710346	0.711811	1	-0.0764543	0.871196	0.871738	1	-0.705704	0.130077	0.140654	1	O75830	SPI2_HUMAN	Serpin I2	SERPINI2 MEPI PI14	SERPINI2
60S.acidic.ribosomal.protein.P2	0.18979	0.0938819	-0.053556	0.639237	0.0772139	0.635809	0.0529309	0.745653	-0.0401331	0.725463	-0.387716	0.363286	0.364732	1	0.106142	0.79315	0.792504	1	-0.223031	0.579615	0.580348	1
Glutamine.synthetase	0.239678	0.0333817	-0.0656259	0.56555	0.422967	0.00654429	0.191779	0.235821	-0.0399029	0.726976	-0.82375	0.0312978	0.0376025	1	0.162488	0.658034	0.65545	1	-0.504367	0.165367	0.171002	1	P15104	GLNA_HUMAN	Glutamine synthetase	GLUL GLNS	GLUL
Protein.S100-A4	0.00613765	0.957187	0.115817	0.30943	-0.0463304	0.776502	-0.0540758	0.74034	0.0397437	0.728023	0.112488	0.783981	0.782823	1	0.64709	0.0931893	0.0981381	1	0.959227	0.0115322	0.0157331	1	P26447	S10A4_HUMAN	Protein S100-A4	S100A4 CAPL MTS1	S100A4
POTE.ankyrin.domain.family.member.I	0.106151	0.351808	0.0505759	0.658022	0.0261013	0.872982	-0.17333	0.284802	-0.0395946	0.729004	0.142471	0.669527	0.662974	1	0.0961906	0.761012	0.755851	1	0.602943	0.0529226	0.0566442	1	P0CG38	POTEI_HUMAN	POTE ankyrin domain family member I	POTEI	POTEI
Adenine.phosphoribosyltransferase	0.217288	0.0544088	-0.121213	0.287272	0.20439	0.205839	0.1132	0.486758	-0.039548	0.72931	-0.313319	0.337296	0.32913	1	-0.2725	0.378491	0.369578	1	-0.46575	0.128861	0.127631	1	P07741	APT_HUMAN	Adenine phosphoribosyltransferase	APRT	APRT
Phospholipid.transfer.protein	0.115206	0.312007	-0.168571	0.137527	-0.186129	0.25017	0.294516	0.0650707	-0.0390886	0.732336	-0.695274	0.0853036	0.0971314	1	-0.182363	0.636413	0.635268	1	-1.07138	0.004296	0.0110166	1	P55058	PLTP_HUMAN	Phospholipid transfer protein	PLTP	PLTP
Keratin,.type.II.cytoskeletal.8	0.0600808	0.598907	-0.0365898	0.748862	-0.0796834	0.625012	-0.103625	0.52457	-0.0390851	0.732359	-0.22248	0.68462	0.68738	1	-1.0823	0.0345625	0.0441266	1	-0.209347	0.685063	0.688866	1	P05787	K2C8_HUMAN	Keratin, type II cytoskeletal 8	KRT8 CYK8	KRT8
Keratin,.type.I.cytoskeletal.20	0.162877	0.151514	-0.000340987	0.99762	-0.0648973	0.69074	0.163815	0.312473	0.0386323	0.735344	-0.131581	0.736238	0.734191	1	0.132147	0.720926	0.718775	1	0.759079	0.0368787	0.0459358	1	P35900	K1C20_HUMAN	Keratin, type I cytoskeletal 20	KRT20	KRT20
Glutathione.peroxidase.3	0.0742865	0.515273	-0.0430119	0.706635	0.0344812	0.832711	-0.120618	0.458464	-0.0386143	0.735463	-0.166565	0.706305	0.706152	1	-0.121767	0.771167	0.770912	1	0.573164	0.166704	0.173379	1	P22352	GPX3_HUMAN	Glutathione peroxidase 3	GPX3 GPXP	GPX3
Ubiquitin-like.modifier-activating.enzyme.1	0.0913373	0.423387	-0.0552473	0.628676	0.108682	0.504421	-0.13565	0.403951	-0.0380034	0.739498	-0.278693	0.550868	0.55244	1	-0.4045	0.359917	0.36342	1	0.773107	0.0767388	0.0850635	1	P22314	UBA1_HUMAN	Ubiquitin-like modifier-activating enzyme 1	UBA1 A1S9T UBE1	UBA1
Glutathione.S-transferase.omega-1	0.159512	0.160265	-0.0766552	0.50193	0.310163	0.0514418	-0.158037	0.330077	-0.0376931	0.74155	-0.487531	0.186813	0.187647	1	0.386843	0.269482	0.267921	1	0.420897	0.227158	0.228064	1	P78417	GSTO1_HUMAN	Glutathione S-transferase omega-1	GSTO1 GSTTLP28	GSTO1
L-lactate.dehydrogenase.A.chain	0.12856	0.258835	0.0661986	0.562155	0.0663332	0.684248	-0.174798	0.280678	0.0375905	0.742229	0.298222	0.412437	0.409762	1	-0.254867	0.459714	0.456307	1	1.18546	0.000343702	0.00166273	0.95108	P00338	LDHA_HUMAN	L-lactate dehydrogenase A chain	LDHA PIG19	LDHA
Alpha-actinin-2	0.0805537	0.480367	0.101052	0.375552	0.214687	0.183413	-0.0982535	0.546398	0.0367178	0.748012	0.331745	0.568523	0.573493	1	0.218544	0.691715	0.694966	1	1.57397	0.00326225	0.00720685	1	P35609	ACTN2_HUMAN	Alpha-actinin-2	ACTN2	ACTN2
Transmembrane.protease.serine.11E	0.0868161	0.44679	0.0235613	0.836706	0.251306	0.117766	0.148792	0.359499	0.0355538	0.755747	-0.548343	0.113088	0.114873	1	0.300354	0.361878	0.356279	1	0.778228	0.0160505	0.0199899	1	Q9UL52	TM11E_HUMAN	Transmembrane protease serine 11E	TMPRSS11E DESC1 TMPRSS11E2 UNQ742/PRO1461	TMPRSS11E
Elongation.factor.2	0.106808	0.348821	-0.0755074	0.508374	0.00935859	0.954296	0.0725921	0.656217	-0.0353236	0.757279	-0.142309	0.728799	0.727467	1	0.185327	0.633398	0.631885	1	0.229164	0.553381	0.553317	1	P13639	EF2_HUMAN	Elongation factor 2	EEF2 EF2	EEF2
Vasodilator-stimulated.phosphoprotein	-0.118717	0.297388	0.11711	0.304024	0.12666	0.436092	-0.245142	0.127354	0.0350112	0.759361	-0.124167	0.765871	0.764887	1	-0.418387	0.287864	0.289806	1	0.750751	0.0535356	0.0605917	1	P50552	VASP_HUMAN	Vasodilator-stimulated phosphoprotein	VASP	VASP
Alpha-1-acid.glycoprotein.1	0.0112544	0.921583	0.136285	0.231066	-0.0475327	0.770856	-0.104638	0.5205	0.0348629	0.760349	-0.0905632	0.713819	0.695664	1	-0.376579	0.104932	0.0908502	1	0.175768	0.45021	0.423332	1	P02763	A1AG1_HUMAN	Alpha-1-acid glycoprotein 1	ORM1 AGP1	ORM1
Myosin-2	0.128108	0.260528	-0.099906	0.381017	0.338685	0.0325382	0.154955	0.339715	-0.0344728	0.762952	-0.62987	0.0328753	0.0347488	1	0.380556	0.177042	0.171685	1	-0.103346	0.714142	0.705643	1	Q9UKX2	MYH2_HUMAN	Myosin-2	MYH2 MYHSA2	MYH2
Lactoperoxidase	0.104382	0.359936	-0.131689	0.247328	-0.0446744	0.784298	0.0249847	0.878374	-0.0344724	0.762954	-0.196199	0.348088	0.301321	1	-0.256241	0.194965	0.156108	1	-0.457543	0.0188662	0.0135037	1	P22079	PERL_HUMAN	Lactoperoxidase	LPO SAPX	LPO
Ras-related.protein.Rab-7a	0.0522538	0.647418	0.0315826	0.782312	0.0543824	0.738919	-0.141242	0.384662	0.0341293	0.765246	-0.0471432	0.914899	0.914755	1	0.441066	0.289483	0.294112	1	0.875955	0.0327706	0.0418094	1	P51149	RAB7A_HUMAN	Ras-related protein Rab-7a	RAB7A RAB7	RAB7A
Serotransferrin	0.0705128	0.536897	0.105819	0.353325	0.011882	0.941991	-0.0714715	0.661203	-0.0340322	0.765894	-0.0995562	0.664377	0.638448	1	-0.228927	0.291085	0.257271	1	0.173689	0.42209	0.387721	1	P02787	TRFE_HUMAN	Serotransferrin	TF PRO1400	TF
POTE.ankyrin.domain.family.member.E	0.126121	0.268055	0.044389	0.69769	0.0601488	0.712362	-0.147304	0.36438	0.033958	0.76639	0.0789478	0.779313	0.770002	1	0.145354	0.585783	0.570316	1	0.595018	0.0230713	0.024581	1	Q6S8J3	POTEE_HUMAN	POTE ankyrin domain family member E	POTEE A26C1A POTE2	POTEE
POTE.ankyrin.domain.family.member.F	0.126121	0.268055	0.044389	0.69769	0.0601488	0.712362	-0.147304	0.36438	0.033958	0.76639	0.0789478	0.779313	0.770002	1	0.145354	0.585783	0.570316	1	0.595018	0.0230713	0.024581	1	A5A3E0	POTEF_HUMAN	POTE ankyrin domain family member F	POTEF A26C1B	POTEF
Isocitrate.dehydrogenase.[NADP],.mitochondrial	0.121013	0.288074	-0.181547	0.109323	0.0236026	0.885057	-0.0345605	0.832332	0.0337474	0.767798	-0.269817	0.396756	0.387571	1	-0.101471	0.736979	0.73017	1	-0.0688133	0.819095	0.814752	1	P48735	IDHP_HUMAN	Isocitrate dehydrogenase [NADP], mitochondrial	IDH2	IDH2
Phosphoglucomutase-1	0.0967813	0.396163	0.0255272	0.823294	0.109674	0.500513	-0.213526	0.185852	0.0336958	0.768143	0.172878	0.676605	0.675345	1	0.450431	0.249528	0.251274	1	1.0957	0.00408552	0.00658268	1	P36871	PGM1_HUMAN	Phosphoglucomutase-1	PGM1	PGM1
Serpin.B8	0.192572	0.0890757	-0.220441	0.0509167	0.0824572	0.612975	-0.0855998	0.599459	-0.0334651	0.769686	-0.00931076	0.985541	0.985618	1	0.126019	0.795568	0.796741	1	-0.851475	0.0759021	0.0867094	1	P50452	SPB8_HUMAN	Serpin B8	SERPINB8 PI8	SERPINB8
Methylmalonic.aciduria.type.A.protein,.mitochondrial	0.100248	0.379379	-0.0762603	0.504142	-0.0286986	0.860462	-0.023586	0.885137	-0.0332344	0.77123	-0.0765234	0.779444	0.769155	1	0.186617	0.470394	0.451755	1	0.0767869	0.765827	0.755519	1	Q8IVH4	MMAA_HUMAN	Methylmalonic aciduria type A protein, mitochondrial	MMAA	MMAA
Keratin,.type.I.cytoskeletal.16	0.241468	0.0320455	-0.027638	0.808949	0.139973	0.388992	0.0713468	0.661759	0.0329113	0.773394	0.504082	0.321965	0.330301	1	0.849485	0.0760642	0.0869809	1	0.498904	0.298139	0.308033	1	P08779	K1C16_HUMAN	Keratin, type I cytoskeletal 16	KRT16 KRT16A	KRT16
Phosphoglycerate.mutase.2	0.10966	0.336025	0.0298924	0.793697	0.157522	0.331675	-0.215054	0.182648	-0.0318903	0.780245	-0.00569427	0.984038	0.983356	1	-0.113172	0.67451	0.66198	1	0.571337	0.0309956	0.0336835	1	P15259	PGAM2_HUMAN	Phosphoglycerate mutase 2	PGAM2 PGAMM	PGAM2
Neutrophil.cytosol.factor.4	-0.0336974	0.768132	0.073798	0.518048	0.0536733	0.742207	0.155333	0.338522	0.0305692	0.789133	-0.497102	0.0423831	0.0372108	1	0.116653	0.619207	0.596425	1	-0.0107255	0.963441	0.961061	1	Q15080	NCF4_HUMAN	Neutrophil cytosol factor 4	NCF4 SH3PXD4	NCF4
Peroxiredoxin-2	0.235327	0.0368241	-0.0509217	0.655831	0.425831	0.00615213	-0.0591733	0.716832	-0.0300828	0.792412	-0.90518	0.0295771	0.0379216	1	-0.0579356	0.884702	0.884217	1	0.424942	0.283671	0.289826	1	P32119	PRDX2_HUMAN	Peroxiredoxin-2	PRDX2 NKEFB TDPX1	PRDX2
Protein.S100-A11	0.0813618	0.47596	0.0915829	0.422136	0.309794	0.0517342	-0.130068	0.423742	0.0300614	0.792557	0.452821	0.216471	0.217809	1	0.31838	0.359827	0.358528	1	1.16981	0.000476871	0.00148332	0.859658	P31949	S10AB_HUMAN	Protein S100-A11	S100A11 MLN70 S100C	S100A11
Lysozyme.C	-0.157785	0.164898	0.0880183	0.440498	-0.198282	0.22001	-0.0648069	0.691149	-0.0299975	0.792987	0.357705	0.334643	0.333357	1	0.232103	0.509227	0.50559	1	0.327888	0.348315	0.348064	1	P61626	LYSC_HUMAN	Lysozyme C	LYZ LZM	LYZ
Puromycin-sensitive.aminopeptidase	0.180513	0.111391	0.0207849	0.855728	0.210932	0.191381	0.00610288	0.970187	-0.0294178	0.796901	-0.283157	0.529844	0.530967	1	-0.226932	0.59506	0.595647	1	0.119384	0.778894	0.779621	1	P55786	PSA_HUMAN	Puromycin-sensitive aminopeptidase	NPEPPS PSA	NPEPPS
Acetyl-CoA.acetyltransferase,.cytosolic	0.0879846	0.440673	-0.0301755	0.791787	0.0446779	0.784281	-0.0496122	0.761118	-0.0292218	0.798226	0.0852999	0.761122	0.750998	1	0.0884483	0.739305	0.728266	1	0.434421	0.0981465	0.0941156	1	Q9BWD1	THIC_HUMAN	Acetyl-CoA acetyltransferase, cytosolic	ACAT2 ACTL	ACAT2
Band.3.anion.transport.protein	0.0628946	0.581871	0.130947	0.250024	0.24651	0.125177	-0.0553773	0.734315	-0.0289188	0.800274	-0.0278402	0.918482	0.914443	1	0.268639	0.295653	0.27884	1	0.42777	0.0928524	0.0892964	1	P02730	B3AT_HUMAN	Band 3 anion transport protein	SLC4A1 AE1 DI EPB3	SLC4A1
Phospholipase.B-like.1	0.0608975	0.593939	0.0798829	0.484041	-0.0139129	0.932097	-0.200422	0.214971	0.0288215	0.800933	0.344819	0.327965	0.324631	1	0.164326	0.62331	0.618045	1	0.695925	0.0343843	0.0399141	1	Q6P4A8	PLBL1_HUMAN	Phospholipase B-like 1	PLBD1	PLBD1
Heat.shock.70.kDa.protein.4	0.201799	0.074515	-0.039367	0.730502	0.11302	0.487453	0.145506	0.370326	-0.0286845	0.80186	-0.0873757	0.83291	0.832056	1	0.148079	0.705686	0.704386	1	0.590631	0.127753	0.13317	1	P34932	HSP74_HUMAN	Heat shock 70 kDa protein 4	HSPA4 APG2	HSPA4
Polyadenylate-binding.protein.1	0.262711	0.0193328	-0.00075789	0.994711	0.259269	0.106197	0.284671	0.0750156	-0.0282657	0.804694	-0.433142	0.163077	0.158062	1	0.16566	0.575165	0.564572	1	0.184133	0.531462	0.521635	1	P11940	PABP1_HUMAN	Polyadenylate-binding protein 1	PABPC1 PAB1 PABP PABP1 PABPC2	PABPC1
Peroxiredoxin-4	-0.00863279	0.93981	-0.081965	0.472685	0.22612	0.160615	-0.190787	0.238298	0.027852	0.807498	0.035892	0.89786	0.89326	1	0.00865028	0.973949	0.972754	1	-0.143853	0.585223	0.570141	1	Q13162	PRDX4_HUMAN	Peroxiredoxin-4	PRDX4	PRDX4
ADP-ribosylation.factor.3	0.152278	0.180333	-0.194665	0.0855909	0.175741	0.278051	-0.0366284	0.822456	-0.0262167	0.818601	0.0878431	0.72749	0.711162	1	-0.25593	0.282444	0.257077	1	-0.303743	0.199692	0.179167	1	P61204	ARF3_HUMAN	ADP-ribosylation factor 3	ARF3	ARF3
Keratin-associated.protein.2-4	0.292745	0.00884139	-0.289392	0.00968775	0.152093	0.348819	0.0507756	0.755686	0.0261053	0.819359	-0.0190345	0.957761	0.957088	1	0.480994	0.155138	0.17954	1	-0.0411004	0.903457	0.902264	1	Q9BYR9	KRA24_HUMAN	Keratin-associated protein 2-4	KRTAP2-4 KAP2.4 KRTAP2.4	KRTAP2-4
Proteasome.subunit.alpha.type-3	-0.0618454	0.588197	-0.130203	0.252748	0.261434	0.103206	-0.267212	0.0955399	0.0260781	0.819544	0.19219	0.418947	0.387144	1	-0.28472	0.205072	0.178147	1	0.487435	0.0279308	0.0232944	1	P25788	PSA3_HUMAN	Proteasome subunit alpha type-3	PSMA3 HC8 PSC8	PSMA3
Putative.elongation.factor.1-alpha-like.3	0.254307	0.0237205	-0.00209234	0.985399	0.132121	0.416401	0.114136	0.483135	0.0256668	0.822344	-0.0399025	0.930392	0.930399	1	-0.0959471	0.824444	0.82452	1	0.38682	0.367819	0.373188	1	Q5VTE0	EF1A3_HUMAN	Putative elongation factor 1-alpha-like 3	EEF1A1P5 EEF1AL3	EEF1A1P5
Protein.S100-A9	0.149705	0.187893	-0.00862399	0.939872	0.10026	0.538193	-0.134919	0.40651	0.0244489	0.830644	0.528521	0.253737	0.262119	1	0.0688712	0.87567	0.875822	1	1.64352	8.75633e-05	0.000619455	0.384682	P06702	S10A9_HUMAN	Protein S100-A9	S100A9 CAGB CFAG MRP14	S100A9
Small.proline-rich.protein.2G	0.173865	0.125421	-0.129687	0.254649	0.0339325	0.835336	0.174727	0.280878	-0.0244194	0.830846	-0.16119	0.598316	0.587486	1	0.303117	0.294437	0.284465	1	0.0799429	0.781897	0.775706	1	Q9BYE4	SPR2G_HUMAN	Small proline-rich protein 2G	SPRR2G	SPRR2G
Intelectin-1	0.172629	0.128171	-0.0970948	0.394627	0.0125495	0.938738	0.354016	0.025018	-0.0243197	0.831527	-0.63749	0.155702	0.165096	1	0.160754	0.706955	0.707232	1	-0.384498	0.365343	0.371139	1	Q8WWA0	ITLN1_HUMAN	Intelectin-1	ITLN1 INTL ITLN LFR UNQ640/PRO1270	ITLN1
Probable.phosphoglycerate.mutase.4	0.111687	0.327113	0.0539847	0.636553	0.133558	0.411304	-0.236377	0.141975	-0.0237427	0.835467	0.0431656	0.879942	0.874958	1	-0.0952036	0.725011	0.714207	1	0.625389	0.0183901	0.0215436	1	Q8N0Y7	PGAM4_HUMAN	Probable phosphoglycerate mutase 4	PGAM4 PGAM3	PGAM4
Cathepsin.B	0.0747542	0.512625	-0.138645	0.223011	0.108449	0.505338	-0.0177401	0.913481	-0.0234535	0.837443	0.00913776	0.976511	0.975781	1	-0.231608	0.429924	0.420097	1	-0.409841	0.159031	0.160029	1	P07858	CATB_HUMAN	Cathepsin B	CTSB CPSB	CTSB
Insulin.growth.factor-like.family.member.1	-0.0508446	0.656318	0.0189852	0.868102	0.087314	0.592141	0.127153	0.434294	0.02325	0.838835	-0.446663	0.152148	0.148061	1	-0.0370446	0.900818	0.897862	1	0.0449658	0.879241	0.876034	1	Q6UW32	IGFL1_HUMAN	Insulin growth factor-like family member 1	IGFL1 UNQ644/PRO1274	IGFL1
Attractin	0.0260746	0.819568	-0.0310368	0.785984	-0.245895	0.126152	-0.047681	0.77016	-0.0231739	0.839355	0.0627021	0.85524	0.852409	1	-0.360267	0.266699	0.262471	1	0.0814868	0.80146	0.798247	1	O75882	ATRN_HUMAN	Attractin	ATRN KIAA0548 MGCA	ATRN
Nicotinate.phosphoribosyltransferase	0.0697867	0.541109	0.0203034	0.859035	0.0980564	0.547206	0.195416	0.226886	-0.022424	0.844488	-0.145831	0.581577	0.562289	1	0.105553	0.673855	0.657538	1	0.267845	0.282227	0.262759	1	Q6XQN6	PNCB_HUMAN	Nicotinate phosphoribosyltransferase	NAPRT FHIP NAPRT1	NAPRT
Polyubiquitin-C	0.124663	0.273671	0.137394	0.227257	0.164504	0.310413	-0.0956418	0.557164	0.022127	0.846522	0.0482836	0.893797	0.892188	1	-0.184396	0.590051	0.585745	1	0.973571	0.00341835	0.00759026	1
Secreted.Ly-6/uPAR-related.protein.1	0.0879841	0.440676	0.0101681	0.929131	0.393291	0.0120524	-0.0731512	0.653735	0.0219957	0.847422	-0.266379	0.495577	0.495009	1	-0.261339	0.480169	0.479661	1	0.63989	0.0801615	0.0932889	1	P55000	SLUR1_HUMAN	Secreted Ly-6/uPAR-related protein 1	SLURP1 ARS	SLURP1
TPT1-like.protein	-0.0188372	0.869122	0.0405193	0.722928	0.165828	0.306482	0.109422	0.501504	-0.020911	0.854862	-0.455967	0.171673	0.169268	1	-0.218653	0.490716	0.482605	1	-0.0648433	0.837561	0.834485	1	Q56UQ5	TPT1L_HUMAN	TPT1-like protein
F-actin-capping.protein.subunit.beta	0.00281488	0.980358	0.0856444	0.452971	-0.101057	0.534953	-0.202987	0.209035	0.0196188	0.863742	0.245747	0.643626	0.64639	1	-0.211375	0.674343	0.676769	1	2.05009	1.55832e-05	0.000199146	0.131038	P47756	CAPZB_HUMAN	F-actin-capping protein subunit beta	CAPZB	CAPZB
Trefoil.factor.3	-0.00381423	0.973386	0.126489	0.26665	-0.0198524	0.903225	-0.00882691	0.95689	-0.0195004	0.864557	0.418309	0.371026	0.375414	1	-0.467336	0.290797	0.296494	1	1.19008	0.00588019	0.0108053	1	Q07654	TFF3_HUMAN	Trefoil factor 3	TFF3 ITF TFI	TFF3
Flavin.reductase.(NADPH)	0.125559	0.270212	0.031934	0.779951	0.0865298	0.595484	0.159294	0.326196	-0.019468	0.864779	-0.734607	0.0648004	0.0714398	1	0.609705	0.106409	0.112329	1	-0.0742791	0.844531	0.843931	1
Golgi.membrane.protein.1	-0.0753138	0.509465	-0.013626	0.905128	-0.0448737	0.783358	-0.0874001	0.591774	0.0193597	0.865524	-0.319282	0.495833	0.498497	1	-0.0537144	0.903821	0.903962	1	0.093808	0.832072	0.832936	1	Q8NBJ4	GOLM1_HUMAN	Golgi membrane protein 1	GOLM1 C9orf155 GOLPH2 PSEC0242 UNQ686/PRO1326	GOLM1
WD.repeat-containing.protein.20	0.0818649	0.473227	-0.0427874	0.708097	0.228521	0.1561	0.136638	0.400503	-0.0192186	0.866496	0.196144	0.734646	0.737285	1	-0.651542	0.232589	0.241457	1	0.18546	0.733777	0.737315	1	Q8TBZ3	WDR20_HUMAN	WD repeat-containing protein 20	WDR20	WDR20
Glyceraldehyde-3-phosphate.dehydrogenase	0.185681	0.10135	-0.183805	0.10491	0.29969	0.0602798	-0.213563	0.185774	-0.0191626	0.866881	-0.279012	0.191102	0.156105	1	0.0283909	0.888929	0.877329	1	-0.0261093	0.897454	0.886976	1	P04406	G3P_HUMAN	Glyceraldehyde-3-phosphate dehydrogenase	GAPDH GAPD CDABP0047 OK/SW-cl.12	GAPDH
Keratin,.type.I.cuticular.Ha5	0.0918031	0.421016	-0.109803	0.335393	0.204613	0.205334	-0.0105665	0.948404	-0.0190362	0.867751	-0.181978	0.511727	0.494597	1	-0.045278	0.863337	0.857044	1	0.323268	0.215178	0.205289	1	Q92764	KRT35_HUMAN	Keratin, type I cuticular Ha5	KRT35 HHA5 HKA5 KRTHA5	KRT35
Complement.factor.H	-0.137826	0.225785	-0.101584	0.373031	-0.340111	0.031768	-0.368589	0.0192678	-0.0187867	0.869469	-0.194486	0.521255	0.509365	1	-0.308016	0.282472	0.272896	1	-0.129809	0.650121	0.640791	1	P08603	CFAH_HUMAN	Complement factor H	CFH HF HF1 HF2	CFH
IgGFc-binding.protein	-0.00258273	0.981977	0.0755437	0.508169	-0.0934982	0.566074	-0.139558	0.390415	0.0181539	0.873829	0.228906	0.459932	0.449003	1	-0.042426	0.885211	0.881651	1	0.103088	0.724539	0.717445	1	Q9Y6R7	FCGBP_HUMAN	IgGFc-binding protein	FCGBP	FCGBP
Retinol-binding.protein.4	0.103159	0.365623	0.00220833	0.98459	-0.194129	0.23002	-0.16232	0.316968	0.0180217	0.87474	0.00822032	0.986049	0.986069	1	-0.0531524	0.904957	0.905102	1	0.167704	0.704946	0.706689	1	P02753	RET4_HUMAN	Retinol-binding protein 4	RBP4 PRO2222	RBP4
Antileukoproteinase	-0.0555912	0.626537	-0.0488573	0.668951	-0.380324	0.015484	0.181666	0.261908	-0.0171708	0.88061	0.103384	0.872585	0.874191	1	-0.205547	0.736234	0.739662	1	-0.822339	0.173465	0.187376	1	P03973	SLPI_HUMAN	Antileukoproteinase	SLPI WAP4 WFDC4	SLPI
Carboxypeptidase.D	0.0886144	0.437396	-0.0800752	0.482987	-0.036518	0.822982	0.0425817	0.794178	0.0168448	0.882861	-0.455795	0.304479	0.308146	1	0.00153102	0.997103	0.997099	1	-0.271252	0.517551	0.51978	1	O75976	CBPD_HUMAN	Carboxypeptidase D	CPD	CPD
Polyubiquitin-B	0.127457	0.262981	0.139658	0.219616	0.144819	0.372616	-0.0956418	0.557164	0.0165824	0.884673	0.0644892	0.865848	0.864423	1	-0.220851	0.540862	0.53863	1	1.03797	0.00308919	0.00800167	1
Peptidyl-prolyl.cis-trans.isomerase.B	0.0417083	0.71514	-0.0803112	0.481693	-0.0222281	0.891709	0.00304322	0.985131	-0.0163055	0.886586	-0.0220876	0.935221	0.931992	1	-0.23386	0.362512	0.342607	1	-0.458765	0.0708552	0.066583	1	P23284	PPIB_HUMAN	Peptidyl-prolyl cis-trans isomerase B	PPIB CYPB	PPIB
Di-N-acetylchitobiase	-0.116671	0.305851	0.0435083	0.703406	-0.00918807	0.955128	-0.175952	0.277466	-0.0161655	0.887553	0.235105	0.524764	0.520942	1	0.540181	0.120616	0.124654	1	-0.0222183	0.949228	0.948699	1	Q01459	DIAC_HUMAN	Di-N-acetylchitobiase	CTBS CTB	CTBS
Apolipoprotein.D	-0.0474681	0.677838	0.286463	0.0104843	0.028346	0.862159	0.0297342	0.855479	0.0161356	0.88776	0.273966	0.465515	0.462223	1	0.187058	0.599071	0.595397	1	0.535336	0.128388	0.132574	1	P05090	APOD_HUMAN	Apolipoprotein D	APOD	APOD
Keratin,.type.I.cytoskeletal.28	0.135682	0.233157	-0.064547	0.571971	0.222186	0.168215	-0.0980677	0.54716	-0.0160644	0.888252	-0.0938909	0.848443	0.849054	1	-0.605619	0.190788	0.204535	1	0.284207	0.538944	0.544153	1	Q7Z3Y7	K1C28_HUMAN	Keratin, type I cytoskeletal 28	KRT28 KRT25D	KRT28
Interleukin-36.gamma	0.228381	0.0429315	-0.0328512	0.773798	0.163779	0.31258	-0.139614	0.390222	0.0156471	0.891137	-0.327511	0.38873	0.386581	1	0.356897	0.320964	0.319687	1	0.321793	0.368953	0.368476	1	Q9NZH8	IL36G_HUMAN	Interleukin-36 gamma	IL36G IL1E IL1F9 IL1H1 IL1RP2 UNQ2456/PRO5737	IL36G
Phosphoglycerate.kinase.2	0.146129	0.198783	-0.00236965	0.983464	0.112882	0.487987	-0.115739	0.476972	-0.0154753	0.892325	-0.14536	0.665134	0.659087	1	-0.205946	0.517043	0.510384	1	0.525919	0.0942289	0.10189	1	P07205	PGK2_HUMAN	Phosphoglycerate kinase 2	PGK2 PGKB	PGK2
Phosphoglycerate.mutase.1	0.16313	0.150871	0.0179576	0.875182	0.142579	0.380135	-0.132595	0.414715	-0.015275	0.89371	0.0953683	0.746541	0.737816	1	0.00215558	0.993849	0.993615	1	0.574026	0.0367731	0.0424734	1	P18669	PGAM1_HUMAN	Phosphoglycerate mutase 1	PGAM1 PGAMA CDABP0006	PGAM1
CD59.glycoprotein	0.0902209	0.4291	0.050596	0.657894	0.224342	0.164019	0.170941	0.291593	0.0152314	0.894012	0.0423692	0.942682	0.943259	1	-0.395328	0.477981	0.48384	1	1.3673	0.0121358	0.0174771	1	P13987	CD59_HUMAN	CD59 glycoprotein	CD59 MIC11 MIN1 MIN2 MIN3 MSK21	CD59
4-trimethylaminobutyraldehyde.dehydrogenase	0.0296759	0.795158	-0.0567858	0.619133	0.21106	0.191105	-0.0569671	0.726977	-0.0150402	0.895335	-0.294513	0.572191	0.575365	1	-0.280802	0.569536	0.572666	1	0.403114	0.411525	0.418048	1	P49189	AL9A1_HUMAN	4-trimethylaminobutyraldehyde dehydrogenase	ALDH9A1 ALDH4 ALDH7 ALDH9	ALDH9A1
Calpain-1.catalytic.subunit	0.0254183	0.824036	-0.0114842	0.919987	-0.0655896	0.687607	-0.0409276	0.802011	-0.0150233	0.895451	0.380457	0.312125	0.311191	1	-0.106982	0.764727	0.762136	1	0.764834	0.0293372	0.0349643	1	P07384	CAN1_HUMAN	Calpain-1 catalytic subunit	CAPN1 CANPL1 PIG30	CAPN1
Ubiquitin-40S.ribosomal.protein.S27a	0.124113	0.275812	0.13871	0.222793	0.155028	0.339485	-0.0956418	0.557164	0.0146718	0.897885	0.0494603	0.894274	0.892919	1	-0.245732	0.485082	0.482293	1	1.01302	0.00305624	0.00758077	1
Peptidoglycan.recognition.protein.1	0.0215553	0.850441	0.0919226	0.42041	-0.035314	0.82873	-0.252948	0.115306	0.0146275	0.898191	0.656641	0.176414	0.184861	1	0.226332	0.624299	0.62608	1	0.410638	0.371173	0.377479	1	O75594	PGRP1_HUMAN	Peptidoglycan recognition protein 1	PGLYRP1 PGLYRP PGRP TNFSF3L SBBI68 UNQ639/PRO1269	PGLYRP1
Histidine-rich.glycoprotein	0.0430959	0.706089	0.119962	0.292314	-0.0801943	0.622788	-0.141967	0.382202	0.0145608	0.898653	-0.182123	0.593835	0.587108	1	-0.222872	0.490558	0.483141	1	0.583807	0.0673588	0.0695925	1	P04196	HRG_HUMAN	Histidine-rich glycoprotein	HRG	HRG
Putative.nucleoside.diphosphate.kinase	0.0859656	0.451272	-0.0235938	0.836484	0.213444	0.186024	-0.0822904	0.613696	0.0143668	0.899996	-0.188749	0.719311	0.721235	1	-0.285395	0.565829	0.569102	1	0.611044	0.215095	0.224376	1	O60361	NDK8_HUMAN	Putative nucleoside diphosphate kinase	NME2P1	NME2P1
Ribonuclease.4	0.107514	0.345624	-0.0126089	0.91218	0.0328632	0.840457	0.067217	0.680263	-0.0137254	0.90444	0.134845	0.73525	0.733468	1	0.422683	0.26141	0.262667	1	-0.409027	0.275048	0.277543	1	P34096	RNAS4_HUMAN	Ribonuclease 4	RNASE4 RNS4	RNASE4
Alpha-hemoglobin-stabilizing.protein	0.145269	0.201464	-0.0905761	0.427277	0.143151	0.378206	0.0970121	0.551503	0.0133983	0.906706	-0.147621	0.599416	0.584606	1	0.418704	0.113413	0.109293	1	0.165443	0.532529	0.517788	1	Q9NZD4	AHSP_HUMAN	Alpha-hemoglobin-stabilizing protein	AHSP EDRF ERAF	AHSP
Fructose-bisphosphate.aldolase.A	0.229244	0.0421296	0.0130853	0.908877	0.0845349	0.604024	-0.12161	0.454751	0.0131867	0.908173	0.172944	0.650738	0.648916	1	-0.033069	0.92721	0.926411	1	0.803681	0.0235677	0.0380518	1	P04075	ALDOA_HUMAN	Fructose-bisphosphate aldolase A	ALDOA ALDA	ALDOA
Protein.ABHD14B	-0.0203748	0.858545	0.000608474	0.995754	0.21322	0.186498	-0.0658124	0.6866	-0.0124608	0.913208	-0.470755	0.176831	0.175426	1	-0.544907	0.0979067	0.0989966	1	-0.171077	0.604371	0.599619	1
GTP-binding.nuclear.protein.Ran	0.126411	0.26695	0.0454667	0.690718	0.413839	0.00794188	-0.158432	0.328854	-0.0124017	0.913618	-0.429973	0.340046	0.343013	1	-0.296209	0.488193	0.489356	1	0.152674	0.719905	0.720896	1	P62826	RAN_HUMAN	GTP-binding nuclear protein Ran	RAN ARA24 OK/SW-cl.81	RAN
Protein.S100-A7A	-0.0308894	0.786976	0.115889	0.309127	0.0953497	0.558374	-0.000277274	0.998645	-0.0123934	0.913676	0.050675	0.940954	0.941774	1	-0.0245085	0.969819	0.97024	1	1.42464	0.024901	0.0350696	1	Q86SG5	S1A7A_HUMAN	Protein S100-A7A	S100A7A S100A15 S100A7L1	S100A7A
Alpha-1B-glycoprotein	0.0482174	0.67304	0.0809662	0.478114	0.0375458	0.818083	-0.262113	0.102282	0.0119898	0.916477	0.0202005	0.94779	0.946133	1	-0.439955	0.129545	0.1274	1	0.366253	0.205984	0.20143	1	P04217	A1BG_HUMAN	Alpha-1B-glycoprotein	A1BG	A1BG
Cathepsin.Z	0.0496302	0.664028	-0.252003	0.025062	0.0636842	0.696242	-0.216031	0.18062	0.0118164	0.917681	-0.102316	0.856275	0.857556	1	-0.691987	0.193588	0.203691	1	-1.45128	0.00529056	0.00948318	1	Q9UBR2	CATZ_HUMAN	Cathepsin Z	CTSZ	CTSZ
Apolipoprotein.A-IV	-0.13592	0.232331	0.153255	0.177522	-0.00167246	0.991828	-0.122822	0.450234	0.0116518	0.918823	-0.57421	0.25241	0.260347	1	0.430209	0.36587	0.371713	1	0.72392	0.124602	0.136233	1	P06727	APOA4_HUMAN	Apolipoprotein A-IV	APOA4	APOA4
Elongation.factor.1-alpha.1	0.252953	0.0245013	-0.00535017	0.962676	0.10871	0.50431	0.0932058	0.567295	-0.0112022	0.921946	-0.0331216	0.945587	0.945749	1	-0.0054106	0.990606	0.990633	1	0.375538	0.410685	0.416885	1	P68104	EF1A1_HUMAN	Elongation factor 1-alpha 1	EEF1A1 EEF1A EF1A LENG7	EEF1A1
L-lactate.dehydrogenase.A-like.6A	0.0772787	0.498448	0.0390994	0.732265	0.0638551	0.695466	-0.186913	0.248144	-0.0108798	0.924185	0.501018	0.351968	0.359596	1	-0.612316	0.228816	0.238305	1	1.37878	0.00555628	0.0103559	1	Q6ZMR3	LDH6A_HUMAN	L-lactate dehydrogenase A-like 6A	LDHAL6A LDHL2	LDHAL6A
Carcinoembryonic.antigen-related.cell.adhesion.molecule.5	0.167298	0.140566	0.177479	0.117636	0.274018	0.0870799	0.0340437	0.834804	0.0106767	0.925596	-0.114049	0.721236	0.7144	1	-0.0937482	0.756851	0.750621	1	1.08402	0.000180801	0.000719005	0.439312	P06731	CEAM5_HUMAN	Carcinoembryonic antigen-related cell adhesion molecule 5	CEACAM5 CEA	CEACAM5
Carboxypeptidase.E	-0.042219	0.711804	-0.0712861	0.53243	-0.15003	0.35547	-0.0977478	0.548475	-0.0091786	0.936013	0.0228147	0.961758	0.961836	1	-0.347468	0.4398	0.443468	1	0.141797	0.751789	0.753333	1	P16870	CBPE_HUMAN	Carboxypeptidase E	CPE	CPE
Spectrin.beta.chain,.non-erythrocytic.4	0.0564549	0.62118	0.0183882	0.872214	0.0559907	0.73148	0.0842354	0.605311	-0.00914332	0.936258	-0.0836904	0.801731	0.79736	1	-0.133249	0.672839	0.666147	1	0.744374	0.0160118	0.0194601	1	Q9H254	SPTN4_HUMAN	Spectrin beta chain, non-erythrocytic 4	SPTBN4 KIAA1642 SPTBN3	SPTBN4
Cytokeratin-40	0.115173	0.312144	-0.19701	0.0818146	0.0732578	0.653262	-0.10442	0.521376	0.00905944	0.936842	-0.0292301	0.924945	0.922631	1	0.129843	0.658461	0.649966	1	0.312609	0.283801	0.282752	1
Ubiquitin-60S.ribosomal.protein.L40	0.119907	0.292536	0.136682	0.229698	0.158871	0.327499	-0.0956418	0.557164	0.00895035	0.937601	0.079451	0.827634	0.825246	1	-0.277908	0.42047	0.417752	1	0.988199	0.00322073	0.00743147	1
Neuroserpin	0.00903789	0.936991	-0.0499503	0.661992	0.207731	0.198362	0.151862	0.349559	0.00858752	0.940125	-0.241424	0.448762	0.438791	1	0.244657	0.417582	0.407592	1	-0.386899	0.196605	0.192725	1	Q99574	NEUS_HUMAN	Neuroserpin	SERPINI1 PI12	SERPINI1
Protein.S100-A7	-0.0012695	0.991141	0.100311	0.379079	0.136861	0.399727	0.00073106	0.996428	-0.00814507	0.943205	-0.0808481	0.898029	0.899255	1	-0.142477	0.81146	0.813766	1	1.3109	0.0252349	0.0346068	1	P31151	S10A7_HUMAN	Protein S100-A7	S100A7 PSOR1 S100A7C	S100A7
Nucleoside.diphosphate.kinase.B	0.0606569	0.595401	0.00459365	0.967951	0.117315	0.470952	-0.0770209	0.636656	-0.00786736	0.945138	-0.135314	0.790312	0.79144	1	-0.478056	0.319832	0.325732	1	0.902195	0.0573119	0.0663161	1	P22392	NDKB_HUMAN	Nucleoside diphosphate kinase B	NME2 NM23B	NME2
Serum.amyloid.A-1.protein	0.0749209	0.511682	-0.0978935	0.390731	0.0733579	0.652818	0.268758	0.0935654	0.00765784	0.946597	-0.434156	0.321987	0.326104	1	0.499523	0.228211	0.234357	1	-1.08686	0.00739642	0.0130286	1	P0DJI8	SAA1_HUMAN	Serum amyloid A-1 protein	SAA1	SAA1
Hypoxanthine-guanine.phosphoribosyltransferase	0.017421	0.878883	-0.0667393	0.558959	0.38594	0.0139081	-0.163499	0.313418	0.00729903	0.949096	-0.0775547	0.79057	0.782726	1	-0.000661698	0.998092	0.998017	1	0.385029	0.159863	0.151376	1	P00492	HPRT_HUMAN	Hypoxanthine-guanine phosphoribosyltransferase	HPRT1 HPRT	HPRT1
Elongation.factor.1-delta	0.0088714	0.93815	-0.0614073	0.590847	0.24181	0.132773	-0.0027286	0.986668	0.00721825	0.949659	-0.14675	0.688389	0.684541	1	0.231457	0.503853	0.499211	1	0.151691	0.660141	0.65703	1	P29692	EF1D_HUMAN	Elongation factor 1-delta	EEF1D EF1D	EEF1D
Alpha-1-antitrypsin	0.214356	0.0578305	0.0597279	0.601059	-0.0758067	0.641996	0.121819	0.453968	0.00678172	0.9527	-0.0197788	0.952712	0.951624	1	-0.202422	0.52117	0.513419	1	-0.289127	0.356765	0.351681	1	P01009	A1AT_HUMAN	Alpha-1-antitrypsin	SERPINA1 AAT PI PRO0684 PRO2209	SERPINA1
UTP--glucose-1-phosphate.uridylyltransferase	0.106097	0.352055	-0.134933	0.23577	0.0489599	0.764169	0.0532161	0.744328	-0.00626599	0.956293	-0.280152	0.491108	0.490118	1	0.0389867	0.919517	0.918986	1	0.034373	0.928689	0.928456	1	Q16851	UGPA_HUMAN	UTP--glucose-1-phosphate uridylyltransferase	UGP2 UGP1	UGP2
Keratin,.type.I.cuticular.Ha4	0.152047	0.181002	-0.0646188	0.571542	0.220143	0.172262	0.154408	0.341444	-0.00486012	0.966093	0.0822963	0.820543	0.81793	1	0.350139	0.306745	0.303111	1	0.173134	0.612526	0.608891	1	O76011	KRT34_HUMAN	Keratin, type I cuticular Ha4	KRT34 HHA4 HKA4 KRTHA4	KRT34
Leucine-rich.alpha-2-glycoprotein	0.112356	0.324207	0.0148167	0.896882	0.232966	0.147988	-0.100538	0.537061	-0.00392961	0.972582	-0.0768149	0.7552	0.739313	1	-0.296497	0.201975	0.180806	1	-0.170419	0.463064	0.4368	1	P02750	A2GL_HUMAN	Leucine-rich alpha-2-glycoprotein	LRG1 LRG	LRG1
Tubulin.polymerization-promoting.protein.family.member.3	0.097404	0.393116	-0.0302533	0.791263	0.242542	0.131568	-0.140295	0.387891	0.00371648	0.974068	0.186153	0.628688	0.625728	1	-0.201132	0.581076	0.577905	1	-0.035134	0.922928	0.922371	1	Q9BW30	TPPP3_HUMAN	Tubulin polymerization-promoting protein family member 3	TPPP3 CGI-38	TPPP3
Desmocollin-1	0.121581	0.285801	-0.147342	0.19504	-0.0919334	0.57262	0.0714485	0.661305	-0.00350029	0.975576	-0.761006	0.0648377	0.0760719	1	0.377556	0.336957	0.340359	1	-0.602187	0.122302	0.133753	1	Q08554	DSC1_HUMAN	Desmocollin-1	DSC1 CDHF1	DSC1
Taperin	-0.0924975	0.417497	-0.0858886	0.451679	0.296329	0.0633591	-0.0423256	0.79539	-0.0033943	0.976316	-0.436176	0.229649	0.231476	1	0.414958	0.22754	0.234429	1	-0.318754	0.352645	0.356645	1	Q4KMQ1	TPRN_HUMAN	Taperin	TPRN C9orf75	TPRN
Alpha-2-HS-glycoprotein	-0.0496366	0.663986	0.0563541	0.621804	-0.0346639	0.831838	0.0484686	0.766469	0.00330224	0.976958	-0.708562	0.0821722	0.0912051	1	-0.521042	0.178664	0.185367	1	0.00911794	0.981238	0.981187	1	P02765	FETUA_HUMAN	Alpha-2-HS-glycoprotein	AHSG FETUA PRO2743	AHSG
40S.ribosomal.protein.S12	0.109632	0.336151	-0.0124619	0.9132	0.496109	0.00113146	0.292599	0.0669204	0.00294206	0.97947	-0.488178	0.0679656	0.063172	1	0.0543641	0.83174	0.823278	1	-0.289808	0.25368	0.237324	1
L-lactate.dehydrogenase.C.chain	0.0856763	0.452802	0.0227858	0.842011	0.132478	0.41513	-0.182299	0.260221	-0.00266888	0.981376	0.388296	0.488096	0.493724	1	-0.398454	0.452307	0.458223	1	1.29352	0.0126829	0.0193508	1	P07864	LDHC_HUMAN	L-lactate dehydrogenase C chain	LDHC LDH3 LDHX	LDHC
Myosin-7	0.0125022	0.912921	0.0206205	0.856856	0.439687	0.00452801	0.00154309	0.99246	0.00245331	0.98288	-0.224851	0.475068	0.464952	1	0.0140029	0.962601	0.961497	1	0.436432	0.139625	0.139912	1	P12883	MYH7_HUMAN	Myosin-7	MYH7 MYHCB	MYH7
Cofilin-1	0.171914	0.129785	0.00205824	0.985637	-0.0715256	0.660962	-0.238588	0.138176	-0.00238392	0.983364	0.252851	0.514224	0.514627	1	-0.0419846	0.909061	0.908176	1	0.537304	0.13944	0.158128	1	P23528	COF1_HUMAN	Cofilin-1	CFL1 CFL	CFL1
Prominin-1;.AltName:.Antigen.AC133	-0.0910381	0.424914	0.00823656	0.942568	0.198861	0.218639	-0.149002	0.358813	-0.00217057	0.984853	0.473511	0.227536	0.229982	1	-0.000652438	0.998605	0.998593	1	-0.305675	0.409701	0.409911	1
Cathepsin.L1	-0.0763638	0.503562	-0.133614	0.240423	0.0986309	0.54485	-0.0295878	0.856183	0.00213175	0.985124	-0.129339	0.739171	0.737058	1	-0.407364	0.26657	0.269313	1	-0.719642	0.0468826	0.0575012	1
Mucin-21	-0.00710991	0.950413	-0.029627	0.795489	0.333252	0.0356131	0.0932467	0.567124	0.00179659	0.987463	-0.405622	0.320424	0.321492	1	-0.219608	0.570774	0.569344	1	0.0917399	0.812091	0.811619	1	Q5SSG8	MUC21_HUMAN	Mucin-21	MUC21 C6orf205 UNQ697/PRO1342	MUC21
Guanylate-binding.protein.6	0.0722106	0.527114	0.0358017	0.754098	0.226772	0.15938	-0.282591	0.0772617	0.00139651	0.990254	0.109677	0.747948	0.743137	1	-0.0410712	0.898925	0.896828	1	0.495322	0.121265	0.122536	1	Q6ZN66	GBP6_HUMAN	Guanylate-binding protein 6	GBP6	GBP6
Chloride.intracellular.channel.protein.1	0.193201	0.0880172	0.0390966	0.732283	0.180548	0.264906	0.0382378	0.814788	0.00136802	0.990453	0.313082	0.494646	0.496447	1	0.143407	0.741406	0.741662	1	0.576775	0.180217	0.187656	1	O00299	CLIC1_HUMAN	Chloride intracellular channel protein 1	CLIC1 G6 NCC27	CLIC1
RNA-binding.motif.protein,.X.chromosome	0.0211745	0.853054	-0.15301	0.178223	0.0238607	0.883808	-0.166366	0.304893	-0.00108768	0.99241	-0.426502	0.204561	0.201444	1	0.588466	0.0631362	0.0648674	1	-0.0421793	0.894649	0.89269	1	P38159	RBMX_HUMAN	RNA-binding motif protein, X chromosome	RBMX HNRPG RBMXP1	RBMX
Hemoglobin.subunit.gamma-1	0.197749	0.0806531	-0.0549289	0.630659	-0.119843	0.461379	-0.136352	0.401498	-0.000731182	0.994897	0.174421	0.632143	0.628032	1	0.160666	0.641516	0.637354	1	0.397451	0.245731	0.24735	1	P69891	HBG1_HUMAN	Hemoglobin subunit gamma-1	HBG1 PRO2979	HBG1
Keratin-associated.protein.2-1	0.231769	0.0398554	-0.169945	0.134305	0.10643	0.513346	0.295574	0.0640675	0.000717283	0.994994	0.0763758	0.841555	0.84002	1	0.706066	0.0484065	0.0674752	1	0.10391	0.772949	0.771779	1	Q9BYU5	KRA21_HUMAN	Keratin-associated protein 2-1	KRTAP2-1 KAP2.1 KRTAP2.1A KRTAP2.1B	KRTAP2-1

## Sheet: Table S2
ID	homocysteine.cor.Cor	homocysteine.cor.Pval	b12.cor.Cor	b12.cor.Pval	age.control.cor.Cor	age.control.cor.Pval	age.case.cor.Cor	age.case.cor.Pval	tau.cor.Cor	tau.cor.Pval	APOE4.list.logFC	APOE4.list.P.Value	APOE4.list.logistic.Pval	APOE4.list.logistic.adj	Gender.list.logFC	Gender.list.P.Value	Gender.list.logistic.Pval	Gender.list.logistic.adj	Status.list.logFC	Status.list.P.Value	Status.list.logistic.Pval	Status.list.logistic.adj
3-Chlorotyrosine	0.204051	0.0712676	0.16561	0.144674	0.138132	0.395322	-0.0672353	0.680181	0.456873	2.31254e-05	0.865258	0.00222345	0.00383881	0.641081	0.123828	0.652971	0.647954	1	1.82962	1.07849e-15	7.1924e-06	0.00116517
2-amino-2-methyl-1,3-propanediol	0.204051	0.0712676	0.16561	0.144674	0.138132	0.395322	-0.0672353	0.680181	0.456873	2.31254e-05	0.865258	0.00222345	0.00383881	0.641081	0.123828	0.652971	0.647954	1	1.82962	1.07849e-15	7.1924e-06	0.00116517
L-Tyrosine	0.192123	0.0898379	0.238419	0.0343487	0.0544178	0.738755	0.0618138	0.704754	0.453468	2.7064e-05	0.831647	0.00559945	0.00880221	1	0.175109	0.546869	0.542593	1	1.92006	2.02918e-15	3.68334e-05	0.0054145
Beta-gentiobiose	-0.000632579	0.995585	-0.172246	0.129033	0.111918	0.491735	-0.0391348	0.810521	-0.443443	4.25886e-05	-1.47073	0.000662768	0.00180682	0.30716	-0.452715	0.283798	0.288219	1	-2.27124	2.33416e-09	5.40673e-06	0.000895901
Maltose	-0.00072589	0.994934	-0.1721	0.129363	0.111707	0.492557	-0.0389671	0.811319	-0.443433	4.26078e-05	-1.47096	0.000664129	0.00180896	0.30716	-0.452437	0.284244	0.28866	1	-2.27136	2.36155e-09	5.43221e-06	0.000895901
Maltotriose	-0.000778939	0.994564	-0.172069	0.129433	0.111673	0.492692	-0.0389875	0.811222	-0.443262	4.2933e-05	-1.47191	0.000657263	0.00179571	0.307066	-0.453331	0.283227	0.287659	1	-2.27149	2.34181e-09	5.39699e-06	0.000895901
D-Malic.acid	-0.0947652	0.406122	-0.0490605	0.667656	0.0843589	0.60478	-0.0963431	0.554263	-0.438137	5.38325e-05	-0.405765	0.151516	0.151968	1	-0.305088	0.255879	0.253387	1	-1.11018	1.15753e-05	0.000223788	0.0277497
Urea	-0.276855	0.0135111	0.0654465	0.566614	0.312042	0.0499722	-0.241651	0.133036	-0.434156	6.40163e-05	0.101889	0.781093	0.779996	1	-0.428101	0.21568	0.219858	1	-1.36036	3.47903e-05	0.000566752	0.0629094
Cellotetraose	0.00345485	0.975893	-0.15417	0.174915	0.114405	0.482099	0.0212145	0.89662	-0.432647	6.83232e-05	-1.66439	0.000528842	0.00148928	0.256156	-0.656881	0.16135	0.169744	1	-2.42607	1.39991e-08	8.82436e-06	0.00140307
Hydroxyphenyllactic.acid	0.263878	0.0187821	0.226657	0.044571	0.25921	0.106279	0.202243	0.210745	0.426834	8.75483e-05	0.646571	0.0472826	0.0584289	1	0.115993	0.710316	0.707907	1	1.59355	1.84055e-08	1.04812e-05	0.00163506
Fumaric.acid	-0.133802	0.239757	-0.0632031	0.580016	0.131936	0.417061	-0.0703541	0.666189	-0.425689	9.18849e-05	-0.650929	0.00869862	0.0112977	1	-0.445501	0.0604119	0.0623885	1	-1.13552	2.5342e-07	5.15318e-05	0.00736905
Citraconic.acid	-0.133216	0.241839	-0.0634101	0.578773	0.13377	0.410555	-0.0691484	0.671585	-0.425288	9.34462e-05	-0.648467	0.00881962	0.0114118	1	-0.4438	0.0608731	0.0627915	1	-1.13236	2.59272e-07	5.22373e-05	0.00741769
Glycerol	-0.263917	0.018764	0.0366739	0.748304	0.334567	0.0348474	-0.237224	0.14051	-0.417061	0.000131509	0.0901576	0.803615	0.802517	1	-0.31343	0.360297	0.361167	1	-1.36017	2.77161e-05	0.000552031	0.0618275
Citramalic.acid	0.153156	0.177803	0.259747	0.0207934	0.214738	0.183307	0.0440445	0.787268	0.416172	0.000136386	0.87828	0.0154311	0.020577	1	-0.0366424	0.916537	0.916035	1	2.33685	6.21601e-16	2.96598e-06	0.000501251
DL-3-aminoisobutyric.acid	0.0391523	0.731916	-0.194845	0.0852966	0.15479	0.340236	-0.149721	0.356474	-0.392838	0.000342184	-1.48884	0.00888711	0.013902	1	-0.530804	0.333596	0.338881	1	-2.54396	5.98097e-07	2.58017e-05	0.00387025
n-acetylneuraminic.acid	0.0532359	0.641245	0.271674	0.0154379	0.149988	0.355609	-0.0182866	0.910826	0.387269	0.000422039	1.43033	0.00646109	0.0101191	1	0.538289	0.288582	0.293604	1	3.43659	2.36275e-16	4.40081e-07	7.65742e-05
Rhamnose	0.058476	0.608721	0.266126	0.0177595	0.157436	0.331943	-0.153747	0.343541	0.377036	0.000614598	1.22189	0.00765422	0.0115707	1	0.367592	0.406272	0.408835	1	3.0599	2.1086e-17	3.54369e-06	0.000595339
Cholesterol	0.0997198	0.381909	0.15445	0.174123	0.143179	0.378111	0.142784	0.379443	0.366739	0.000886338	0.882019	0.122753	0.131645	1	0.667909	0.218679	0.225942	1	3.27793	4.22595e-12	1.73394e-06	0.00029477
Leucyl-Leucine	-0.270755	0.0158031	0.0365248	0.749293	-0.315821	0.0471194	-0.0548908	0.736565	-0.356983	0.00124018	-0.709219	0.10316	0.110986	1	-0.104965	0.800594	0.800488	1	-1.34071	0.000811837	0.00213838	0.215977
Beta-Alanine	-0.0483399	0.672256	-0.111869	0.326323	0.152979	0.345985	0.0570256	0.726707	-0.345638	0.0018092	-0.937316	0.00143481	0.00275285	0.462478	-0.503601	0.0766249	0.082496	1	-1.43542	3.95681e-08	1.06867e-05	0.00165643
Sucrose	-0.0587209	0.607218	-0.163109	0.150925	0.09203	0.572215	0.000550728	0.997309	-0.345053	0.00184407	-2.47187	0.000295161	0.00106306	0.184972	-0.630937	0.347388	0.353339	1	-3.82088	1.35571e-10	9.77772e-07	0.000169155
Eicosapentaenoic.acid	-0.0586822	0.607456	-0.163077	0.151005	0.0920264	0.57223	0.000566212	0.997233	-0.34481	0.00185876	-2.47026	0.000300174	0.001075	0.185976	-0.629121	0.349008	0.354939	1	-3.82255	1.35744e-10	9.7989e-07	0.000169155
Mannitol	-0.125194	0.271617	0.111418	0.328289	-0.00680819	0.966743	-0.0900224	0.58066	-0.330549	0.00292734	-0.161722	0.677485	0.677179	1	-0.204717	0.578233	0.578924	1	-0.482349	0.186524	0.200207	1
L-Proline	0.178846	0.114789	0.0370691	0.745683	0.100036	0.539107	-0.145254	0.371167	0.327934	0.00317431	1.69116	0.0072719	0.0123685	1	0.472166	0.438261	0.445161	1	3.24668	3.32171e-09	1.30452e-05	0.00199591
Galactinol	-0.0756634	0.507495	-0.0275123	0.809801	0.143135	0.37826	0.0107702	0.947411	-0.322236	0.00377807	-1.14358	0.00253599	0.00544033	0.897655	-0.490062	0.181618	0.18948	1	-1.32694	0.000163727	0.00125029	0.131281
Glycyl-Tyrosine	0.132701	0.243681	0.0988137	0.386271	-0.0821102	0.614475	-0.0241996	0.882169	0.311992	0.00512482	1.14257	0.00988573	0.0157192	1	0.587209	0.167774	0.174878	1	2.57263	4.134e-12	1.10601e-06	0.000189127
L-Fucose	-0.056097	0.623398	0.181032	0.110351	0.386012	0.0138887	-0.185119	0.252794	0.310214	0.00539773	0.468844	0.0894798	0.0906357	1	0.17206	0.513574	0.5067	1	1.37032	8.31918e-09	1.14051e-05	0.00175639
Antiarol	-0.0187136	0.869973	0.27307	0.0148965	-0.0390239	0.811049	0.114169	0.483011	0.30913	0.00557025	0.589295	0.078679	0.0840904	1	0.0888814	0.781435	0.77955	1	1.68016	5.88926e-09	8.25686e-06	0.0013211
Putrescine	0.219003	0.0524856	0.0134296	0.906489	-0.174386	0.281831	-0.115066	0.479556	0.306139	0.00607209	2.6616	0.00146143	0.00695123	1	0.727261	0.372402	0.380062	1	4.22575	1.1459e-08	0.000114061	0.0152841
Glycylproline	0.116989	0.304523	0.0636744	0.577189	-0.171092	0.291163	-0.0253391	0.876663	0.304781	0.00631269	1.03755	0.0126788	0.0190295	1	0.503385	0.208132	0.214542	1	2.37079	1.33125e-11	6.20414e-06	0.00101127
2-Biphenylol	-0.268177	0.0168684	0.00965724	0.932683	0.105658	0.516423	-0.110285	0.498117	-0.304713	0.00632512	-0.377106	0.546934	0.550986	1	0.0218843	0.970607	0.97076	1	-2.59087	3.01704e-06	0.000183523	0.023491
N-2-fluorenylacetamide	-0.0901118	0.42966	0.0024656	0.982795	0.0568171	0.727668	-0.292086	0.0674222	-0.301459	0.00693743	-0.338192	0.355094	0.357241	1	-0.582963	0.0904275	0.101134	1	-0.840638	0.0132863	0.0225107	1
4-Hydroxyproline	-0.118062	0.300079	-0.0835304	0.464241	-0.139285	0.391349	-0.133868	0.41021	-0.298874	0.00746044	-0.143938	0.753776	0.754143	1	-0.33254	0.443694	0.445984	1	-1.94765	1.4676e-06	0.00025052	0.0305635
2,3-Butanediol	0.0815559	0.474904	-0.233805	0.0380963	0.169313	0.296282	-0.301703	0.0584934	-0.292484	0.00890493	-0.958052	0.0697152	0.0804624	1	-0.529297	0.293492	0.300332	1	-2.25767	1.5987e-06	0.000160644	0.0207231
Pipecolic.acid	-0.0885454	0.437755	-0.00564494	0.960621	-0.309888	0.0516598	0.0645112	0.692489	-0.286257	0.0105423	-0.557254	0.216508	0.222253	1	-0.0961549	0.822708	0.822726	1	-1.30512	0.00166575	0.00345207	0.331398
L-Lysine	0.18306	0.106351	0.085976	0.451217	-0.225345	0.162091	-0.00702625	0.965678	0.28109	0.0120944	1.25388	0.00367152	0.00836174	1	0.365262	0.382822	0.38595	1	2.37843	1.37613e-10	3.82788e-05	0.00558871
Oxalic.acid	0.0639971	0.575256	0.132308	0.245093	0.0782364	0.631329	-0.139485	0.390662	-0.273941	0.0145675	0.0693256	0.842041	0.840889	1	-0.465917	0.154863	0.164274	1	-0.6809	0.0354422	0.0478954	1
Glycolic.acid	0.063377	0.578972	0.131865	0.24669	0.0781323	0.631785	-0.140552	0.387015	-0.273732	0.0146456	0.0670917	0.846713	0.845573	1	-0.462834	0.156656	0.165903	1	-0.677653	0.0359003	0.0483062	1
Serotonin	0.177538	0.117513	0.0108475	0.924409	-0.165102	0.308633	-0.126564	0.43644	0.272456	0.0151326	1.91373	0.00192975	0.00691727	1	0.402591	0.503145	0.507691	1	2.88189	1.96894e-07	0.000123245	0.0162684
Propane-1,3-diol	-0.0508427	0.656331	0.142727	0.209551	0.297894	0.0619097	-0.230305	0.152806	-0.268215	0.0168521	-0.0353609	0.903174	0.901547	1	-0.298807	0.275934	0.274629	1	-0.933383	0.000400428	0.00183009	0.188499
L-Lactic.acid	0.0418934	0.713931	-0.0358285	0.753919	0.285684	0.0739412	-0.180345	0.265453	-0.265731	0.0179357	-0.469814	0.142478	0.149992	1	-0.389524	0.199868	0.204715	1	-1.03671	0.000396994	0.00204431	0.20852
Galactitol	-0.129357	0.255871	0.0703776	0.537681	-0.0065578	0.967965	-0.045546	0.780192	-0.26247	0.0194478	-0.320528	0.382961	0.386364	1	-0.17054	0.624662	0.624394	1	-0.271737	0.433209	0.437929	1
1,4-dideoxy-1,4-imino-D-arabinitol	-0.0566441	0.620009	0.115703	0.309909	-0.202476	0.210209	0.0660728	0.685424	-0.261314	0.0200099	0.40712	0.271585	0.290485	1	0.259948	0.459568	0.465614	1	-0.0526802	0.880564	0.880308	1
5-Aminopentanoic.acid	0.184355	0.103857	0.0216773	0.849604	-0.173647	0.283907	-0.0858732	0.598289	0.260921	0.0202039	2.26255	0.00201387	0.00751723	1	0.701461	0.324892	0.333155	1	3.53357	6.41181e-08	0.000140119	0.0182155
2-Piperidinone	0.0936776	0.411555	-0.0331527	0.771777	-0.0753631	0.643951	0.0405382	0.803857	0.260062	0.0206338	1.22292	0.0672774	0.0767757	1	0.901676	0.156225	0.165182	1	3.5372	5.37271e-10	5.04232e-06	0.000842068
p-Hydroxyphenylacetic.acid	0.131615	0.247593	0.0937009	0.411438	-0.0474358	0.771311	0.341192	0.0311948	0.255049	0.0233017	0.464564	0.201283	0.205406	1	0.192248	0.578196	0.576776	1	1.30696	6.98809e-05	0.000521144	0.0594104
L-Tryptophan	0.172867	0.12764	-0.0589724	0.605678	-0.213709	0.185467	-0.0390582	0.810885	0.254146	0.0238124	0.674432	0.0490229	0.0550399	1	0.501573	0.123938	0.128803	1	1.87337	9.35827e-11	1.81648e-05	0.00274289
Fosfomycin	0.0145891	0.898457	0.142833	0.20921	-0.179963	0.266485	0.0336364	0.836754	0.245898	0.0289322	0.656824	0.0768702	0.0825866	1	0.579606	0.0997765	0.104662	1	1.77994	3.67629e-08	9.99868e-06	0.00156979
1,5-Anhydrosorbitol	-0.204359	0.0708332	0.167524	0.140024	-0.0346946	0.831691	0.145502	0.370342	-0.24213	0.0315636	-0.257213	0.221562	0.209437	1	-0.28731	0.148227	0.143461	1	-0.832055	8.65598e-06	0.000109509	0.0147838
D-glucose	-0.145895	0.19951	0.0581044	0.611004	-0.133235	0.412446	0.112187	0.490689	-0.239485	0.0335282	0.0464106	0.796307	0.782567	1	-0.119779	0.480464	0.453557	1	-0.670398	2.69853e-05	0.000134648	0.0176389
Creatinine	-0.101099	0.375326	0.0114533	0.920201	-0.0441364	0.786835	0.196817	0.223507	-0.234804	0.0372575	-0.762139	0.0817676	0.0882746	1	-0.0386189	0.926511	0.926454	1	-1.63009	3.95054e-05	0.000252262	0.0305635
L-Ornithine	-0.035118	0.758649	0.212466	0.0601273	-0.0849532	0.602229	-0.05593	0.731761	0.231745	0.0398758	0.633322	0.0765467	0.0831098	1	0.14506	0.671264	0.669607	1	1.64961	1.45479e-07	2.82129e-05	0.00420373
L-Histidine	0.126673	0.265952	0.116708	0.305697	-0.258916	0.106691	0.0855955	0.599477	0.229988	0.0414488	0.811292	0.0161215	0.0211738	1	0.140456	0.665464	0.663196	1	1.86033	7.75512e-11	9.41991e-06	0.00148835
5,6-dihydro-5-methyluracil	0.0950135	0.404887	0.187337	0.0982867	0.0932653	0.567046	0.188966	0.242892	0.222263	0.0489838	0.228536	0.455115	0.451401	1	0.20339	0.482816	0.47886	1	1.35975	3.70405e-07	6.30709e-05	0.00870379
Tyramine	0.0851224	0.45574	0.128552	0.258866	-0.288431	0.0710863	0.0740367	0.649811	0.22029	0.0510795	0.541608	0.166871	0.173886	1	0.474706	0.201303	0.207793	1	1.94631	7.72337e-09	1.37304e-05	0.00208701
Triethanolamine	0.0880901	0.440124	-0.0724184	0.525922	0.452597	0.00336422	0.267057	0.0957399	0.219402	0.0520471	0.206663	0.414199	0.404937	1	-0.166014	0.488623	0.479251	1	0.159825	0.50242	0.49515	1
O-Phosphoethanolamine	0.0541825	0.635317	-0.237809	0.034826	-0.226633	0.159642	-0.235468	0.143559	-0.218422	0.053131	0.426415	0.308606	0.312205	1	-0.0428499	0.914269	0.914096	1	-1.61768	1.61025e-05	0.000186908	0.0237374
Citric.acid	-0.0383575	0.737159	-0.00447726	0.968762	-0.195647	0.226326	-0.222843	0.166928	-0.217056	0.0546741	-0.0720351	0.882888	0.883155	1	-0.591738	0.199332	0.208867	1	-1.88804	1.53362e-05	0.000484645	0.0567035
Taurine	0.0490655	0.667624	0.0858889	0.451677	0.13592	0.403005	-0.0419451	0.797191	0.215733	0.0562019	0.406196	0.562959	0.566723	1	0.5061	0.44661	0.451279	1	3.00573	1.20879e-06	4.26963e-05	0.00619097
myo-Inositol	-0.223458	0.0477496	0.0561167	0.623276	-0.0634589	0.697265	-0.317248	0.046077	-0.211372	0.0614893	-0.260525	0.22493	0.216407	1	-0.237427	0.242622	0.233061	1	-0.662238	0.000711872	0.00234198	0.23162
allo-inositol	-0.223479	0.0477284	0.0561025	0.623364	-0.0634705	0.697212	-0.31734	0.0460105	-0.211357	0.0615086	-0.260624	0.224779	0.216266	1	-0.237496	0.242509	0.232955	1	-0.66235	0.000710805	0.00233959	0.23162
L-Phenylalanine	-0.0173409	0.879436	0.320672	0.00396075	0.166181	0.305437	-0.0601134	0.712524	0.210828	0.0621772	0.589788	0.0534887	0.0593011	1	0.0604496	0.836284	0.834135	1	0.885672	0.0017258	0.00407021	0.38667
Pyruvic.acid	-0.0232188	0.839048	0.194368	0.0860793	0.0964785	0.553704	-0.0967628	0.552531	0.210026	0.0632009	0.415742	0.266876	0.271507	1	0.35747	0.313882	0.317674	1	0.923895	0.00776704	0.0142045	1
DL-isoleucine	0.191489	0.0909233	-0.0935244	0.412323	-0.131669	0.418012	-0.338635	0.0325655	0.200855	0.0759112	0.925299	0.0291215	0.0373447	1	1.25371	0.00152174	0.00414725	0.721622	1.45247	0.000192238	0.00118512	0.125623
D-Erythrose.4-phosphate	0.0145629	0.898639	0.162482	0.152522	-0.12874	0.42853	0.0894227	0.583193	-0.200201	0.0768913	-0.0785432	0.815587	0.814169	1	0.168517	0.597035	0.596484	1	0.20731	0.513375	0.515873	1
4-(2-hydroxyethyl)phenol.(tyrosol)	0.0329653	0.773033	-0.158939	0.16179	0.590277	6.09552e-05	0.245873	0.126188	0.199991	0.0772072	0.376726	0.259231	0.264459	1	0.248605	0.432757	0.432882	1	0.556129	0.0756525	0.0897478	1
Lactose	0.00789175	0.944969	-0.158236	0.163679	0.115625	0.477408	-0.0137112	0.933079	-0.199742	0.0775839	-1.27087	0.0393927	0.0473281	1	-0.914372	0.119836	0.128387	1	-2.65626	1.42328e-06	5.91359e-05	0.00821989
pelargonic.acid.(nonanoic.acid)	-0.104832	0.35786	-0.225453	0.0457456	-0.12039	0.45932	-0.0456346	0.779775	-0.199435	0.0780511	-0.0757025	0.754326	0.747365	1	-0.222883	0.329086	0.321096	1	-0.96183	7.15571e-06	0.000104682	0.0142368
Isopropyl.beta-D-1-thiogalactopyranoside	-0.1451	0.201997	0.113123	0.320894	0.162564	0.316233	-0.0346728	0.831795	-0.198985	0.0787383	-0.29326	0.522365	0.525822	1	-0.197327	0.649815	0.651297	1	-0.261737	0.545415	0.549476	1
L-Asparagine	-0.0717552	0.529729	0.0963499	0.398282	-0.0558433	0.732161	0.114832	0.480457	-0.194	0.0866864	0.391971	0.140886	0.148759	1	-0.0771385	0.761017	0.756256	1	-0.531091	0.0327825	0.0409582	1
Ethanolamine	0.124595	0.273936	0.0177212	0.876813	-0.0160594	0.921651	-0.127514	0.432978	0.190044	0.0934357	0.85259	0.0849088	0.0944324	1	0.368452	0.435293	0.438775	1	1.69013	0.000185512	0.00101941	0.109077
12a-Hydroxy-9-Demethylmunduserone-8-Carboxylic.Acid	-0.139087	0.221525	0.12804	0.260783	-0.189766	0.240866	-0.0618182	0.704734	-0.189076	0.0951473	0.0745394	0.724283	0.712686	1	-0.370161	0.0614001	0.0585267	1	-0.417696	0.0328512	0.0333967	1
Conduritol.epoxide	-0.0759737	0.505751	0.105123	0.356517	0.101928	0.531418	0.0765354	0.638789	-0.180243	0.111937	-0.232306	0.608994	0.610905	1	-0.239471	0.577799	0.580222	1	-0.174967	0.683314	0.684999	1
Benzoic.acid	-0.247401	0.0279356	0.0677934	0.552753	-0.215498	0.181724	0.0514091	0.752733	-0.17965	0.113141	-0.085647	0.633048	0.610098	1	-0.215012	0.202964	0.179719	1	-0.704634	8.66268e-06	6.79488e-05	0.00930898
Desaminotyrosine	-0.0792533	0.487504	0.0904375	0.427988	0.000739201	0.996388	-0.0568388	0.727568	0.177207	0.118209	0.290194	0.452334	0.452648	1	0.0901259	0.805681	0.804907	1	1.46625	2.23752e-05	0.000242193	0.0297897
Cyclohexylamine	0.198505	0.0794777	-0.116065	0.308385	0.252603	0.11582	0.158214	0.329528	0.175914	0.120961	0.556759	0.158194	0.165142	1	0.05095	0.892218	0.891836	1	0.614808	0.0979047	0.106939	1
Ribonolactone	-0.0919488	0.420277	0.219157	0.0523165	-0.0393437	0.809528	0.0302436	0.85303	-0.173612	0.125981	-0.503721	0.177131	0.189952	1	-0.0047603	0.989317	0.989258	1	-0.630399	0.0721741	0.0929301	1
Gentisic.acid	-0.118235	0.299368	-0.0312398	0.784618	-0.182967	0.25845	0.199432	0.217291	-0.173168	0.126967	-0.174116	0.455367	0.443471	1	-0.573852	0.0080219	0.0119051	1	-0.847711	5.01845e-05	0.000365374	0.0434795
3,4-Dihydroxymandelic.acid	-0.118235	0.299368	-0.0312398	0.784618	-0.182967	0.25845	0.199432	0.217291	-0.173168	0.126967	-0.174116	0.455367	0.443471	1	-0.573852	0.0080219	0.0119051	1	-0.847711	5.01845e-05	0.000365374	0.0434795
N-(2-hydroxyethyl)iminodiacetic.acid	-0.110324	0.33309	-0.0816927	0.474161	-0.189814	0.240745	0.0215505	0.894992	-0.172294	0.128925	-0.0841485	0.634472	0.610805	1	-0.168887	0.311628	0.283157	1	-0.59168	0.000198438	0.000512332	0.0589182
L-glutamic.acid.(dehydrated)	-0.096164	0.399197	-0.047328	0.678737	-0.273847	0.0872847	-0.118633	0.465948	-0.171253	0.131289	-0.0852585	0.665107	0.648813	1	-0.0346105	0.852683	0.844951	1	-0.667551	0.000163524	0.00064309	0.0707399
Xanthine	0.100422	0.378551	-0.221123	0.0501865	-0.11692	0.472456	-0.102029	0.53101	-0.170277	0.133534	-0.224869	0.605102	0.605608	1	0.471975	0.250477	0.254314	1	-0.862747	0.0332547	0.039359	1
3-hydroxypropanoic.acid	-0.195226	0.0846752	0.0438434	0.701229	0.030806	0.850327	0.125065	0.441937	-0.167771	0.139432	-0.117047	0.550406	0.530048	1	-0.278956	0.130129	0.118649	1	-0.873505	2.84363e-07	3.33675e-05	0.00493839
1-methylhydantoin	0.163902	0.148922	-0.0439166	0.700754	-0.0945482	0.561701	-0.0610678	0.70816	0.165438	0.145097	1.33789	0.0528199	0.0861398	1	0.412219	0.533179	0.539513	1	1.46442	0.0243218	0.051431	1
(R)-1-Octen-3-ol	-0.186669	0.099514	0.0644221	0.572716	0.0247287	0.879612	0.137567	0.397276	-0.164009	0.148653	-0.109952	0.567422	0.546386	1	-0.296445	0.100582	0.0909855	1	-0.812785	1.37331e-06	5.74469e-05	0.00804256
Glyceric.acid	-0.123837	0.276887	0.0318382	0.780595	-0.307296	0.0537503	-0.0144449	0.929507	-0.161254	0.15569	-0.429518	0.364785	0.369005	1	0.220022	0.62477	0.625758	1	-0.744706	0.0940907	0.103546	1
2-ketoisocaproic.acid	-0.155006	0.172561	-0.0346126	0.762019	0.0300868	0.853783	-0.214173	0.184491	-0.158706	0.162413	0.160328	0.529	0.51995	1	0.225726	0.348427	0.340654	1	0.583969	0.0131479	0.0173831	1
Diglycerol	-0.197357	0.0812677	0.0438782	0.701003	0.0511027	0.754161	0.119778	0.461623	-0.158056	0.164165	-0.104273	0.602597	0.584826	1	-0.284024	0.131425	0.121138	1	-0.86374	7.8217e-07	4.94492e-05	0.00712069
6-Hydroxyhexanoic.acid	0.045198	0.692454	-0.135919	0.232334	0.302677	0.0576446	0.00289792	0.985841	-0.155388	0.171492	0.103621	0.730333	0.726703	1	-0.307671	0.278269	0.275923	1	-0.468746	0.0952621	0.0995381	1
22b-Hydroxycholesterol	-0.071277	0.532482	0.0401631	0.725266	0.0895311	0.582735	-0.296076	0.0635957	0.152838	0.178717	0.221406	0.562154	0.561686	1	0.702205	0.0498205	0.0575192	1	1.19426	0.000603689	0.00223039	0.223039
2-butyne-1,4-diol	-0.150124	0.186649	0.0450823	0.693202	-0.335889	0.0340921	0.0727685	0.655433	-0.149322	0.189041	-0.488827	0.317654	0.32269	1	0.0154429	0.973502	0.97354	1	-0.720136	0.11738	0.126174	1
L-Valine	0.198811	0.0790053	-0.15761	0.165371	-0.0153539	0.925083	-0.241958	0.132528	0.148608	0.191187	0.840945	0.0182611	0.0244893	1	0.318553	0.352115	0.35497	1	1.36097	2.69797e-05	0.000492628	0.0571448
Glucose.6-phosphate	-0.117966	0.300475	0.135536	0.233666	0.152393	0.347857	-0.246737	0.124818	-0.147877	0.193404	-0.086361	0.767283	0.763656	1	0.157719	0.567896	0.562437	1	0.00269773	0.992173	0.992072	1
L-Aspartic.acid	0.010956	0.923656	0.0341999	0.764774	-0.33272	0.0359262	-0.135084	0.405931	0.146689	0.197047	0.212739	0.230299	0.206118	1	-0.00606582	0.971266	0.969254	1	0.380634	0.0203193	0.0204145	1
1R,.2S-Phenylpropylamine	0.149806	0.187592	-0.108437	0.341473	-0.25569	0.111285	-0.0652849	0.688985	0.146559	0.197449	0.789582	0.0662209	0.0781302	1	0.348072	0.396532	0.400127	1	0.737571	0.0691593	0.0811826	1
Maleic.acid	-0.184128	0.104289	-0.0116009	0.919177	0.00853465	0.958316	-0.000918939	0.99551	-0.145553	0.200578	-0.0329324	0.871099	0.864675	1	-0.213004	0.265463	0.248722	1	-0.866103	1.04839e-06	5.36184e-05	0.00756019
Norvaline	-0.155502	0.171174	-0.0526669	0.644818	0.0225652	0.890077	-0.0961357	0.55512	-0.145322	0.201299	-0.815338	0.0924232	0.116606	1	-0.171679	0.710717	0.711891	1	-1.31571	0.00343635	0.014099	1
Hydrocinnamic.acid	-0.247691	0.0277467	0.0750652	0.510867	-0.106349	0.513669	-0.21973	0.173089	-0.145203	0.201671	-0.525715	0.31247	0.318495	1	-0.0683317	0.890139	0.890439	1	0.0318393	0.948516	0.948755	1
Metaxalone	0.107257	0.346784	-0.105173	0.356289	0.233536	0.14697	0.0349074	0.830673	0.144572	0.20366	0.202994	0.554268	0.552276	1	-0.0144991	0.964468	0.964154	1	0.0862914	0.789968	0.788961	1
D-Ala-D-Ala2	0.266996	0.0173765	-0.126607	0.266202	-0.187811	0.245839	-0.112623	0.488996	0.143934	0.205685	0.768754	0.087189	0.101696	1	0.536495	0.209592	0.219039	1	1.29262	0.00187888	0.00714452	0.664441
L-Alanine	0.26705	0.0173532	-0.126722	0.265763	-0.187825	0.245801	-0.112573	0.489189	0.143918	0.205736	0.768526	0.0872878	0.101791	1	0.536659	0.209457	0.218907	1	1.29255	0.00188028	0.00714626	0.664441
Peonidin-3-glucoside	-0.113181	0.320645	0.170324	0.133426	0.0424105	0.794988	0.0125043	0.938958	-0.14314	0.208222	0.174757	0.696816	0.697766	1	-0.149049	0.725812	0.726352	1	-0.121517	0.774179	0.774956	1
Octanol	0.00941111	0.934395	-0.120246	0.291164	0.237557	0.139937	0.24725	0.124012	0.138809	0.222462	-0.0450082	0.824425	0.815779	1	0.0484381	0.800722	0.791189	1	-0.0377014	0.842999	0.836499	1
Pantolactone	0.00941943	0.934337	-0.120289	0.290989	0.237557	0.139938	0.247214	0.124068	0.1388	0.22249	-0.0449716	0.824574	0.815936	1	0.0484484	0.80069	0.791157	1	-0.0377151	0.842951	0.836449	1
Threonic.acid	-0.234783	0.0372748	0.214677	0.0574468	-0.0966186	0.553126	-0.0130306	0.936394	-0.137842	0.225731	-0.365279	0.205417	0.204541	1	-0.562593	0.037835	0.0423773	1	-0.282449	0.299384	0.297952	1
Methyl.beta-D-glucopyranoside	0.0642243	0.573898	0.108535	0.341035	0.103179	0.526367	-0.140879	0.385898	-0.137824	0.225791	-0.510686	0.298727	0.304388	1	0.188976	0.685697	0.686579	1	0.550669	0.234917	0.242413	1
Hydroxypropanedioic.acid	-0.234796	0.0372634	0.214693	0.0574277	-0.0966292	0.553082	-0.0130707	0.936199	-0.137814	0.225827	-0.365197	0.205521	0.204642	1	-0.562633	0.0378212	0.0423635	1	-0.282377	0.299509	0.298075	1
Acetol	-0.0723132	0.526526	0.166643	0.142149	0.017623	0.91405	0.141446	0.38397	-0.137747	0.226054	-0.252694	0.541824	0.544549	1	-0.0262155	0.946797	0.946671	1	-0.154972	0.691996	0.693116	1
Porphine	-0.0796965	0.485065	-0.110511	0.332268	-0.169956	0.294427	-0.0281271	0.863214	-0.136548	0.230159	-0.107332	0.630153	0.618916	1	-0.0160207	0.9395	0.937195	1	-0.752023	0.000182023	0.000538692	0.0608722
2-Hydroxybutyric.acid	-0.231018	0.0405204	0.242377	0.0313846	0.00840303	0.958958	-0.12055	0.45872	-0.133355	0.241345	0.1565	0.562151	0.554853	1	-0.181876	0.476543	0.46901	1	-0.424056	0.0927664	0.0952462	1
Unknown.compound.1	-0.0278926	0.807222	-0.185124	0.102398	-0.329149	0.0380891	0.0818939	0.615412	-0.131277	0.248821	-0.288301	0.253994	0.246959	1	-0.132009	0.58227	0.573318	1	-0.832694	0.000284755	0.000897349	0.0978111
D-.Psicose	-0.08297	0.467254	0.130303	0.252382	-0.0767868	0.637684	0.0173897	0.915184	-0.127653	0.262241	0.0367877	0.939941	0.940065	1	-0.191364	0.678988	0.680026	1	-1.2484	0.00558353	0.0107339	0.944583
Myristic.acid	0.0259309	0.820545	0.00747047	0.947902	0.155291	0.338655	0.329426	0.0379177	0.124139	0.275711	-0.0604088	0.812407	0.807645	1	-0.106514	0.658331	0.650582	1	0.201103	0.400173	0.393375	1
Apigenin	-0.0758464	0.506466	-0.0433624	0.704355	-0.11344	0.485826	-0.0886104	0.586633	-0.12293	0.280451	0.0255308	0.898628	0.893373	1	-0.122257	0.518469	0.499716	1	-0.767338	1.5931e-05	0.000116261	0.0154627
D-Threitol	-0.0576992	0.613497	-0.033069	0.772338	-0.201617	0.212191	-0.263028	0.101046	-0.122042	0.283966	0.322823	0.334057	0.336661	1	0.400459	0.204889	0.211313	1	-0.886049	0.00404142	0.0111996	0.974365
Dioctyltin.isooctylthioglycolate	-0.113535	0.319122	0.0558997	0.624621	-0.0400769	0.806047	0.00483094	0.976398	-0.119128	0.295708	-0.451377	0.469578	0.474786	1	-0.491378	0.405875	0.41165	1	-1.41853	0.0144601	0.0223547	1
Succinic.acid	-0.151141	0.183646	0.0681432	0.550701	-0.313389	0.0489403	0.0719379	0.659126	-0.118673	0.297566	-0.408979	0.413378	0.417092	1	-0.0866418	0.855171	0.85547	1	-0.610879	0.194373	0.20203	1
L-alanine-2,3,3,3-d4	0.229526	0.0418705	-0.0687012	0.547435	-0.255791	0.111138	-0.131044	0.420244	0.118428	0.298572	0.715861	0.0561111	0.0537641	1	0.373157	0.296966	0.317709	1	0.575484	0.104678	0.132774	1
Lorazepam	-0.0946981	0.406456	-0.00468164	0.967337	-0.235174	0.144074	0.252923	0.115343	-0.11807	0.300045	-0.122142	0.655557	0.649509	1	-0.514262	0.044769	0.0492021	1	-1.02806	2.65136e-05	0.000352598	0.0423117
Sorbose.1-phosphate	-0.0944269	0.407807	0.188206	0.0967085	0.0189221	0.90774	0.0454736	0.780533	-0.11544	0.311016	0.0431012	0.931618	0.931799	1	-0.245993	0.604969	0.606923	1	-1.1745	0.0115937	0.0193343	1
2-Ethylhexanoic.acid	-0.185422	0.101836	0.111082	0.329759	-0.197235	0.222504	-0.114619	0.481277	-0.112812	0.322235	0.0718828	0.781218	0.77614	1	-0.615024	0.0104689	0.016846	1	-0.384557	0.11169	0.118712	1
Uric.acid	0.15811	0.164019	-0.316565	0.00447843	-0.0840055	0.6063	-0.236115	0.142431	-0.111894	0.326213	-0.0781429	0.782691	0.779065	1	0.37638	0.158178	0.16591	1	-0.786729	0.00244006	0.00686932	0.645716
Unknown.compound.2	-0.032923	0.773316	0.045213	0.692357	-0.177635	0.272822	0.121868	0.453787	0.10918	0.338159	0.221872	0.395706	0.387961	1	0.222824	0.367473	0.36019	1	0.434199	0.0752209	0.0793071	1
L-Threonine	0.206963	0.0672386	0.0487499	0.669637	-0.111129	0.494814	-0.216751	0.179137	0.101308	0.374336	0.411743	0.0928194	0.0930539	1	0.273128	0.240941	0.23457	1	0.600617	0.00831114	0.0120396	1
D-Allose.6-phosphate	0.00672879	0.953068	-0.0168466	0.882848	0.145698	0.369689	-0.0209386	0.897957	-0.0958783	0.400606	0.131477	0.74147	0.74102	1	0.140477	0.70981	0.70926	1	-0.238253	0.526025	0.527566	1
Oleic.acid	-0.00812534	0.943342	-0.0169553	0.882098	0.272032	0.0894864	0.196224	0.224932	0.0921357	0.419329	-0.112741	0.68981	0.684784	1	0.131154	0.623805	0.618217	1	0.194658	0.46385	0.459955	1
Elaidic.acid	-0.00812396	0.943352	-0.0169551	0.882099	0.272032	0.0894864	0.196222	0.224937	0.0921341	0.419336	-0.112734	0.689829	0.684803	1	0.13116	0.623787	0.618198	1	0.194658	0.463848	0.459954	1
Octadecenoic.acid	-0.00825873	0.942414	-0.0185306	0.871233	0.26915	0.0930685	0.196227	0.224924	0.0920486	0.41977	-0.114688	0.684407	0.679303	1	0.1336	0.616951	0.611295	1	0.192072	0.469334	0.465379	1
D-sphingosine	0.00585407	0.959164	0.0965783	0.397159	-0.233243	0.147492	0.0485229	0.766215	-0.0904449	0.42795	0.92637	0.128537	0.137273	1	-0.00294628	0.995959	0.995978	1	0.354528	0.540493	0.544231	1
Cysteinylglycine	-0.103859	0.362363	-0.0030532	0.978695	-0.0607143	0.709775	-0.173168	0.285259	-0.0887703	0.436587	-0.0391539	0.872261	0.868516	1	-0.0434466	0.850487	0.846219	1	-0.630537	0.00480262	0.00863359	0.771233
Dodecanoic.acid	0.0766678	0.50186	-0.0468838	0.681589	0.0904281	0.578949	0.221971	0.168638	0.0872222	0.444659	0.0513539	0.795103	0.784394	1	-0.214394	0.249893	0.231714	1	-0.195118	0.291253	0.275085	1
Epinephrine	-0.0149203	0.896165	-0.0616788	0.589204	-0.21476	0.183262	0.22443	0.163848	-0.0865263	0.448314	-0.197296	0.547845	0.544983	1	-0.449499	0.146106	0.149554	1	-1.29017	1.01537e-05	0.000189702	0.0239025
3,4-Dihydroxyphenylglycol	-0.0149203	0.896165	-0.0616788	0.589204	-0.21476	0.183262	0.22443	0.163848	-0.0865263	0.448314	-0.197296	0.547845	0.544983	1	-0.449499	0.146106	0.149554	1	-1.29017	1.01537e-05	0.000189702	0.0239025
Methyl.oleate	-0.201235	0.0753469	0.0690118	0.545621	0.0908235	0.577283	-0.0445405	0.784929	-0.0860063	0.451057	-0.358655	0.264558	0.265218	1	-0.0908024	0.766323	0.763918	1	-0.762608	0.0105525	0.0157155	1
N-carbamyl-L-glutamic.acid	0.0825515	0.469511	-0.146421	0.197876	0.286693	0.0728817	0.175268	0.279368	0.0851381	0.455656	0.00501082	0.982335	0.981675	1	-0.113229	0.596708	0.584236	1	0.0143215	0.946309	0.944659	1
N-acetyltryptophan	-0.105083	0.356705	-0.0116218	0.919031	-0.326943	0.0394779	0.225079	0.162601	0.0847537	0.457701	0.126942	0.718614	0.716968	1	0.695272	0.0347685	0.0419815	1	1.05988	0.000985533	0.00296747	0.287844
Oxoglutaric.acid	-0.21287	0.0596292	0.137644	0.226405	0.0142628	0.930394	-0.106993	0.511107	0.0836808	0.463434	0.255172	0.143989	0.125078	1	0.00869755	0.958258	0.955235	1	0.334444	0.0394576	0.0360656	1
Valeramide	0.0368964	0.746828	-0.114815	0.313662	0.253101	0.115079	0.282172	0.0777211	0.0745494	0.513784	0.0264492	0.909396	0.906283	1	0.0595096	0.786705	0.779784	1	0.215132	0.323356	0.315056	1
Phenylpropanolamine	-0.250684	0.025859	0.160609	0.157372	-0.127331	0.433643	-0.299523	0.0604295	0.072198	0.527186	0.344616	0.283535	0.283516	1	0.209666	0.49178	0.488771	1	1.15474	6.77498e-05	0.000922002	0.0995763
L-Serine	-0.082491	0.469838	0.0597399	0.600986	0.170671	0.292369	0.0994392	0.541542	-0.0700027	0.539854	-0.0617272	0.743967	0.729159	1	-0.0280457	0.875343	0.867974	1	-0.584652	0.000630582	0.00125589	0.131281
N-Acetylgalactosamine	0.00217424	0.984827	0.0350078	0.759384	0.122514	0.451378	0.0315263	0.846869	-0.0689398	0.546041	-0.0719968	0.863543	0.863366	1	0.166339	0.674994	0.67497	1	-0.0333247	0.932836	0.932862	1
D.(+)altrose	0.00217424	0.984827	0.0350078	0.759384	0.122514	0.451378	0.0315263	0.846869	-0.0689398	0.546041	-0.0719968	0.863543	0.863366	1	0.166339	0.674994	0.67497	1	-0.0333247	0.932836	0.932862	1
D-Galactose	0.00216085	0.984921	0.0350051	0.759402	0.122504	0.451414	0.0315302	0.84685	-0.0689356	0.546066	-0.0719816	0.863572	0.863394	1	0.166278	0.675108	0.675084	1	-0.0333246	0.932836	0.932862	1
N-acetyl-D-mannosamine	-0.185653	0.101403	0.00898688	0.937346	-0.025317	0.876769	-0.278116	0.082273	0.0680467	0.551267	0.132833	0.662497	0.658585	1	0.214376	0.456485	0.452694	1	0.703413	0.0124836	0.0182329	1
Methylmalonic.acid	-0.0975106	0.392596	0.185606	0.101491	-0.162447	0.316587	-0.167915	0.300346	-0.0676066	0.55385	-0.0626263	0.887605	0.887607	1	0.0754886	0.857295	0.857234	1	1.16883	0.0041794	0.00834759	0.75963
Malonic.acid	0.0275347	0.809649	-0.124195	0.275491	0.145719	0.369619	-0.149055	0.358643	0.0641403	0.5744	-0.132086	0.675957	0.672785	1	-0.182651	0.541419	0.538152	1	0.100834	0.735009	0.733056	1
N-methylalanine	-0.0219024	0.848061	-0.0953886	0.403027	-0.268184	0.0942943	0.0432505	0.791017	-0.061868	0.58806	-0.0811305	0.814858	0.813537	1	0.238643	0.46647	0.466628	1	0.239167	0.463528	0.46511	1
Dioctyl.phthalate	-0.0593626	0.60329	-0.0997875	0.381585	0.0799814	0.623714	0.300107	0.059906	-0.0604918	0.596404	-0.197233	0.382042	0.368155	1	-0.0557114	0.794584	0.787334	1	-0.441047	0.0354306	0.0382116	1
Caprylic.acid	-0.0888611	0.436116	0.0743006	0.515193	-0.253515	0.114465	-0.195667	0.226278	-0.0588561	0.60639	0.444911	0.231949	0.234723	1	0.30131	0.393793	0.393463	1	-0.377516	0.282726	0.285173	1
Biphenyl-2,3-diol	-0.0713892	0.531836	-0.133093	0.242279	0.279222	0.081011	0.144001	0.375352	0.0551982	0.628982	-0.264562	0.395951	0.395074	1	0.0232824	0.937264	0.936444	1	-0.450934	0.122849	0.131596	1
Quinic.acid	-0.0945944	0.406972	0.0980712	0.389868	-0.206579	0.200919	-0.0461958	0.777135	0.0545366	0.633105	0.359605	0.453857	0.459976	1	-0.477014	0.293568	0.305044	1	0.689875	0.12602	0.145178	1
Fructose	0.0602001	0.59818	0.0940829	0.409525	0.126994	0.434873	0.107474	0.509198	-0.0502874	0.659851	0.291651	0.6004	0.604061	1	0.375492	0.476332	0.482446	1	-0.409172	0.436098	0.444229	1
L-Cystine	-0.0964412	0.397833	0.177486	0.117621	-0.118553	0.46625	-0.201965	0.211386	-0.0485662	0.67081	-0.0165014	0.941047	0.93876	1	0.0601794	0.775584	0.767517	1	0.451236	0.0289766	0.0344465	1
2-Hydroxypyridine	-0.107192	0.347077	0.0686248	0.547882	0.0503018	0.757897	-0.00671821	0.967182	-0.0479423	0.6748	0.0500846	0.787391	0.774271	1	-0.415319	0.0161025	0.0161987	1	-0.458094	0.00712788	0.00856926	0.771233
Capric.acid	0.0568394	0.618801	-0.0553805	0.627847	0.30944	0.0520161	0.186004	0.250493	0.0445821	0.696439	0.0325497	0.882697	0.87804	1	-0.211514	0.309437	0.295315	1	-0.319823	0.12004	0.116084	1
Thymol	-0.0210044	0.854221	-0.0627744	0.582594	-0.287299	0.0722515	-0.0214328	0.895562	-0.0431358	0.705829	-0.155523	0.554244	0.547243	1	-0.0303758	0.90299	0.900733	1	-0.475542	0.052219	0.0596668	1
Dextroamphetamine	-0.169131	0.136208	-0.113618	0.318769	0.315342	0.0474737	0.137865	0.396245	-0.0427033	0.708646	-0.16906	0.281076	0.241996	1	0.0549782	0.711468	0.685442	1	-0.184371	0.20731	0.179206	1
Sarcosine	-0.164326	0.147858	-0.113764	0.31814	0.315086	0.0476635	0.139003	0.392319	-0.0426647	0.708897	-0.169809	0.276806	0.237392	1	0.052439	0.723073	0.697652	1	-0.180283	0.21557	0.186382	1
Galacturonic.acid	-0.104482	0.359477	0.144194	0.204858	-0.408284	0.00891212	0.0673179	0.679809	-0.0405945	0.722435	0.235511	0.434011	0.437888	1	0.0512299	0.857632	0.855681	1	0.0817451	0.773559	0.771746	1
Phendimetrazine	-0.0633428	0.579177	0.320361	0.00399805	-0.48056	0.00169773	0.307601	0.0535015	0.0381882	0.738277	0.104934	0.600206	0.582616	1	0.191228	0.311523	0.293689	1	0.175092	0.350341	0.334955	1
Palmitic.acid	-0.130766	0.250684	0.0199764	0.861283	-0.133181	0.412638	0.106605	0.51265	0.0377348	0.741275	0.08322	0.705385	0.694495	1	0.0184785	0.929338	0.926546	1	0.137181	0.506678	0.494526	1
Adenosine	-0.0994153	0.383372	0.128396	0.259449	-0.0948109	0.56061	0.0300096	0.854155	0.035169	0.75831	0.0225194	0.956047	0.955943	1	0.239754	0.535194	0.535068	1	0.0793401	0.836966	0.83696	1
L-Glutamine	0.0725658	0.525078	-0.100287	0.379192	-0.352787	0.025562	-0.0813762	0.617654	-0.0306665	0.788477	0.891375	0.0211548	0.0267528	1	-0.247764	0.505129	0.504888	1	-0.0451527	0.903079	0.902959	1
Glycine	-0.0320868	0.778925	-0.0285845	0.802536	-0.489438	0.00134979	-0.0490236	0.763871	-0.0265489	0.816343	0.076864	0.717402	0.705677	1	-0.208011	0.299159	0.282789	1	0.0597581	0.764442	0.756136	1
1-Nonanol	-0.0429019	0.707351	-0.0116653	0.918729	-0.179731	0.26711	-0.0693065	0.670877	0.0207647	0.855866	-0.511114	0.10253	0.107497	1	-0.756573	0.009792	0.0138217	1	-0.146741	0.621542	0.619188	1
L-Methionine	-0.0172636	0.87997	0.0461692	0.686187	0.0657285	0.686979	-0.0190854	0.906948	-0.0206594	0.85659	0.00488904	0.989524	0.989468	1	0.473989	0.176616	0.187859	1	0.242471	0.489419	0.491799	1
Erythrose.4-phosphate	-0.132372	0.244861	0.126015	0.268461	0.134927	0.406484	0.0775103	0.634509	-0.0195521	0.864201	0.00123823	0.994518	0.994137	1	0.124621	0.463835	0.437101	1	-0.0125104	0.940902	0.937431	1
Glycerol.3-phosphate	-0.132372	0.244861	0.126015	0.268461	0.134927	0.406484	0.0775103	0.634509	-0.0195521	0.864201	0.00123823	0.994518	0.994137	1	0.124621	0.463835	0.437101	1	-0.0125104	0.940902	0.937431	1
Phosphoric.acid	-0.264594	0.0184511	0.116583	0.306217	-0.0580806	0.72185	0.135712	0.403732	-0.0195187	0.86443	-0.499587	0.137558	0.143304	1	-0.287676	0.368685	0.367808	1	-0.189308	0.552929	0.551772	1
L-Norleucine	0.0798654	0.484137	-0.10832	0.342	-0.305314	0.0553948	-0.423976	0.00640369	0.0118471	0.917467	0.482798	0.134187	0.141624	1	0.448083	0.142285	0.152076	1	0.719535	0.0167129	0.0261524	1
Hypoxanthine	0.14656	0.197445	0.167738	0.13951	-0.202891	0.209257	0.0270712	0.868303	0.0114748	0.920052	0.264967	0.427501	0.426079	1	0.437721	0.164695	0.168917	1	0.613219	0.0491993	0.0568632	1
3-Hydroxyisovaleric.acid	-0.019737	0.862929	0.127632	0.262319	0.441578	0.00433831	-0.00916883	0.955221	-0.0107164	0.925321	0.395528	0.247855	0.250467	1	-0.579496	0.0722058	0.0794865	1	-0.744659	0.0194887	0.0263326	1
4-Aminophenol	-0.142015	0.211856	0.00367063	0.974388	0.148592	0.360155	-0.203006	0.208993	0.00512898	0.964218	-0.418881	0.445282	0.449904	1	-1.42378	0.00512798	0.00955768	1	-0.78799	0.126434	0.137321	1
Fructose.1,6-bisphosphate	-0.131722	0.247207	0.12983	0.25412	0.12384	0.446457	0.0848241	0.602783	-0.00484638	0.966188	0.0219836	0.902177	0.895294	1	0.121378	0.472199	0.445011	1	-0.0110322	0.94747	0.944317	1

## Sheet: Table S3
ID	Presence.AD	Presence.CON	Presence.MCI	Entry	Entry.Name	pname	Gene.Names	FirstGene	Source	moduleColors	kMEblue	kMEbrown	kMEgreen	kMEturquoise	kMEyellow
40S.ribosomal.protein.S12	0	9	3						SALIVA Proteomic	turquoise	0.287886	0.287271	0.179927	0.252883	-0.0487948
Acetyl-CoA.acetyltransferase,.cytosolic	0	3	3	Q9BWD1	THIC_HUMAN	Acetyl-CoA acetyltransferase, cytosolic	ACAT2 ACTL	ACAT2	SALIVA Proteomic	turquoise	0.288986	0.38338	0.234532	0.368254	-0.0870265
Destrin	0	17	4	P60981	DEST_HUMAN	Destrin	DSTN ACTDP DSN	DSTN	SALIVA Proteomic	brown	-0.135775	0.41471	0.486217	0.085441	0.200464
Intraflagellar.transport.protein.56	0	3	1	A0AVF1	IFT56_HUMAN	Intraflagellar transport protein 56	IFT56 TTC26	IFT56	SALIVA Proteomic	turquoise	0.0722774	0.153479	0.120762	0.119809	0.0712795
Keratin,.type.I.cuticular.HA7	0	2	0						SALIVA Proteomic	turquoise	0.243782	0.148677	0.0690165	0.184908	-0.0530817
Keratin,.type.I.cuticular.Ha8	0	2	0	O76015	KRT38_HUMAN	Keratin, type I cuticular Ha8	KRT38 HHA8 HKA8 KRTHA8	KRT38	SALIVA Proteomic	turquoise	0.230889	0.257744	0.165245	0.230058	-0.116843
Cytokeratin-40	0	2	0						SALIVA Proteomic	blue	0.27185	0.120254	0.0606889	0.155693	-0.0979388
Keratin-82	2	1	0						SALIVA Proteomic	turquoise	0.353711	0.232529	0.0808097	0.309388	-0.224394
Cytokeratin-6A	0	2	1						SALIVA Proteomic	blue	0.277313	0.0621543	-0.0288229	0.196329	-0.157448
Keratin-associated.protein.19-5	0	1	0	Q3LI72	KR195_HUMAN	Keratin-associated protein 19-5	KRTAP19-5 KAP19.5	KRTAP19-5	SALIVA Proteomic	turquoise	0.144846	0.110804	0.139866	0.0926327	0.0140346
Keratin-associated.protein.20-2	0	1	0	Q3LI61	KR202_HUMAN	Keratin-associated protein 20-2	KRTAP20-2 KAP20.2	KRTAP20-2	SALIVA Proteomic	blue	0.243625	0.188185	0.127385	0.103561	-0.166941
Keratin-associated.protein.2-1	0	2	0	Q9BYU5	KRA21_HUMAN	Keratin-associated protein 2-1	KRTAP2-1 KAP2.1 KRTAP2.1A KRTAP2.1B	KRTAP2-1	SALIVA Proteomic	blue	0.216197	0.0191769	-0.0382933	0.058785	-0.0610134
Keratin-associated.protein.2-2	0	2	0	Q9BYT5	KRA22_HUMAN	Keratin-associated protein 2-2	KRTAP2-2 KAP2.2 KRTAP2.2	KRTAP2-2	SALIVA Proteomic	turquoise	0.241358	0.228284	0.213926	0.161863	-0.0214571
Keratin-associated.protein.2-4	0	2	0	Q9BYR9	KRA24_HUMAN	Keratin-associated protein 2-4	KRTAP2-4 KAP2.4 KRTAP2.4	KRTAP2-4	SALIVA Proteomic	turquoise	0.185865	0.166595	0.135873	0.130272	-0.0970421
Keratin-associated.protein.3-1	0	1	0	Q9BYR8	KRA31_HUMAN	Keratin-associated protein 3-1	KRTAP3-1 KAP3.1 KRTAP3.1	KRTAP3-1	SALIVA Proteomic	turquoise	0.177651	0.146714	0.138453	0.096037	-0.118964
Keratin-associated.protein.9-3	0	1	0	Q9BYQ3	KRA93_HUMAN	Keratin-associated protein 9-3	KRTAP9-3 KAP9.3 KRTAP9.3	KRTAP9-3	SALIVA Proteomic	blue	0.293456	0.259519	0.171953	0.202127	-0.113394
Neuroserpin	0	11	1	Q99574	NEUS_HUMAN	Neuroserpin	SERPINI1 PI12	SERPINI1	SALIVA Proteomic	turquoise	0.0700657	0.0956377	0.117384	0.00925029	0.154709
Opiorphin.prepropeptide	0	3	5	Q99935	PROL1_HUMAN	Opiorphin prepropeptide	OPRPN BPLP PROL1	OPRPN	SALIVA Proteomic	blue	0.12856	0.0177019	-0.0209424	0.0589074	-0.004566
SH3.domain-binding.glutamic.acid-rich-like.protein.2	0	27	10	Q9UJC5	SH3L2_HUMAN	SH3 domain-binding glutamic acid-rich-like protein 2	SH3BGRL2 FASH3	SH3BGRL2	SALIVA Proteomic	green	-0.228194	0.449705	0.684867	-0.0168511	0.373915
Sulfotransferase.family.cytosolic.2B.member.1	0	2	2						SALIVA Proteomic	turquoise	0.187239	0.187349	0.100574	0.146589	-0.073753
Tissue.alpha-L-fucosidase	0	16	8	P04066	FUCO_HUMAN	Tissue alpha-L-fucosidase	FUCA1 Nbla10230	FUCA1	SALIVA Proteomic	brown	0.0734631	0.352659	0.308815	0.286214	0.297114
Transmembrane.protein.132A	0	12	3	Q24JP5	T132A_HUMAN	Transmembrane protein 132A	TMEM132A HSPA5BP1 KIAA1583	TMEM132A	SALIVA Proteomic	brown	-0.0580465	0.14521	0.186306	0.0627063	0.235001
Keratin,.type.II.cuticular.Hb3	1	13	4	P78385	KRT83_HUMAN	Keratin, type II cuticular Hb3	KRT83 KRTHB3	KRT83	SALIVA Proteomic	brown	-0.0639489	0.0871579	0.198862	-0.0731433	0.148832
Keratin,.type.I.cuticular.Ha3-I	2	6	2	O76009	KT33A_HUMAN	Keratin, type I cuticular Ha3-I	KRT33A HHA3-I HKA3A KRTHA3A	KRT33A	SALIVA Proteomic	blue	0.193399	0.120764	0.151437	0.00843897	0.0118529
Keratin,.type.II.cuticular.Hb1	19	27	14	Q14533	KRT81_HUMAN	Keratin, type II cuticular Hb1	KRT81 KRTHB1 MLN137	KRT81	SALIVA Proteomic	turquoise	0.251857	0.37313	0.2597	0.331495	-0.13268
Keratin,.type.I.cuticular.Ha1	10	16	8	Q15323	K1H1_HUMAN	Keratin, type I cuticular Ha1	KRT31 HHA1 HKA1 KRTHA1	KRT31	SALIVA Proteomic	turquoise	0.265972	0.272332	0.210399	0.219068	0.0397856
Keratin,.type.II.cuticular.Hb6	19	28	14	O43790	KRT86_HUMAN	Keratin, type II cuticular Hb6	KRT86 KRTHB6	KRT86	SALIVA Proteomic	turquoise	0.242723	0.391231	0.281711	0.333286	-0.156673
Keratin,.type.II.cuticular.Hb4	4	2	0	Q9NSB2	KRT84_HUMAN	Keratin, type II cuticular Hb4	KRT84 KRTHB4	KRT84	SALIVA Proteomic	turquoise	0.203604	0.134288	0.0544758	0.255723	-0.0584254
Keratin,.type.I.cuticular.Ha6	1	2	2	O76013	KRT36_HUMAN	Keratin, type I cuticular Ha6	KRT36 HHA6 HKA6 KRTHA6	KRT36	SALIVA Proteomic	blue	0.186071	0.0468012	-0.0235358	0.0771434	-0.202571
Keratin,.type.I.cytoskeletal.16	6	19	14	P08779	K1C16_HUMAN	Keratin, type I cytoskeletal 16	KRT16 KRT16A	KRT16	SALIVA Proteomic	turquoise	0.190455	0.0978891	0.0333465	0.184012	7.01184e-05
Keratin,.type.II.cuticular.Hb5	11	17	12	P78386	KRT85_HUMAN	Keratin, type II cuticular Hb5	KRT85 KRTHB5	KRT85	SALIVA Proteomic	turquoise	0.161006	0.110715	0.0785283	0.15917	-0.0200929
Keratin,.type.I.cuticular.Ha5	2	2	3	Q92764	KRT35_HUMAN	Keratin, type I cuticular Ha5	KRT35 HHA5 HKA5 KRTHA5	KRT35	SALIVA Proteomic	turquoise	0.315027	0.292204	0.169773	0.305923	-0.115912
Salivary.acidic.proline-rich.phosphoprotein.1/2	20	40	20	P02810	PRPC_HUMAN	Salivary acidic proline-rich phosphoprotein 1/2	PRH1; PRH2	PRH1	SALIVA Proteomic	yellow	-0.693258	-0.260543	0.0799475	-0.44537	0.566534
Keratin,.type.I.cytoskeletal.17	5	21	9	Q04695	K1C17_HUMAN	Keratin, type I cytoskeletal 17	KRT17	KRT17	SALIVA Proteomic	brown	0.0177312	0.141873	0.25873	-0.0117596	0.14808
Keratin,.type.II.cytoskeletal.3	3	14	6	P12035	K2C3_HUMAN	Keratin, type II cytoskeletal 3	KRT3	KRT3	SALIVA Proteomic	brown	0.0528916	0.264684	0.282524	0.231606	0.0458729
Ly6/PLAUR.domain-containing.protein.5	1	7	9	Q6UWN5	LYPD5_HUMAN	Ly6/PLAUR domain-containing protein 5	LYPD5 UNQ1908/PRO4356	LYPD5	SALIVA Proteomic	turquoise	0.0494603	0.189098	0.158547	0.157666	-0.00151947
Ribosyldihydronicotinamide.dehydrogenase.[quinone]	6	5	1	P16083	NQO2_HUMAN	Ribosyldihydronicotinamide dehydrogenase [quinone]	NQO2 NMOR2	NQO2	SALIVA Proteomic	blue	0.130393	-0.10504	-0.179657	0.0601	-0.316072
BPI.fold-containing.family.A.member.2	20	40	20	Q96DR5	BPIA2_HUMAN	BPI fold-containing family A member 2	BPIFA2 C20orf70 SPLUNC2 UNQ510/PRO1025	BPIFA2	SALIVA Proteomic	yellow	-0.701831	-0.133406	0.366845	-0.544537	0.845743
Cystatin-SA	20	40	20	P09228	CYTT_HUMAN	Cystatin-SA	CST2	CST2	SALIVA Proteomic	yellow	-0.562566	-0.242213	0.0956078	-0.443588	0.578436
Keratin,.type.II.cytoskeletal.6C	19	40	20	P48668	K2C6C_HUMAN	Keratin, type II cytoskeletal 6C	KRT6C KRT6E	KRT6C	SALIVA Proteomic	turquoise	0.357408	0.278386	0.0866855	0.501885	-0.123653
Keratin,.type.I.cytoskeletal.20	3	2	5	P35900	K1C20_HUMAN	Keratin, type I cytoskeletal 20	KRT20	KRT20	SALIVA Proteomic	turquoise	0.441397	0.401558	0.243867	0.419059	-0.0602492
Keratin-like.protein.KRT222	3	2	5	Q8N1A0	KT222_HUMAN	Keratin-like protein KRT222	KRT222 KA21 KRT222P	KRT222	SALIVA Proteomic	blue	0.447587	0.290769	0.123935	0.312339	-0.119778
UMP-CMP.kinase	7	18	8	P30085	KCY_HUMAN	UMP-CMP kinase	CMPK1 CMK CMPK UCK UMK UMPK	CMPK1	SALIVA Proteomic	brown	0.141285	0.623386	0.558849	0.387722	0.135331
60.kDa.heat.shock.protein,.mitochondrial	1	4	1	P10809	CH60_HUMAN	60 kDa heat shock protein, mitochondrial	HSPD1 HSP60	HSPD1	SALIVA Proteomic	turquoise	0.25537	0.351361	0.241048	0.274089	-0.103303
Elongation.factor.2	13	18	11	P13639	EF2_HUMAN	Elongation factor 2	EEF2 EF2	EEF2	SALIVA Proteomic	turquoise	0.403961	0.435764	0.244243	0.42384	-0.156761
TPT1-like.protein	2	7	6	Q56UQ5	TPT1L_HUMAN	TPT1-like protein			SALIVA Proteomic	brown	0.250046	0.474081	0.412055	0.380975	0.226059
UTP--glucose-1-phosphate.uridylyltransferase	8	11	12	Q16851	UGPA_HUMAN	UTP--glucose-1-phosphate uridylyltransferase	UGP2 UGP1	UGP2	SALIVA Proteomic	brown	0.0273529	0.181236	0.194497	0.115377	0.189429
Cystatin-S	20	40	20	P01036	CYTS_HUMAN	Cystatin-S	CST4	CST4	SALIVA Proteomic	yellow	-0.546039	-0.136769	0.19478	-0.372934	0.660273
Heat.shock.factor-binding.protein.1	1	29	4	O75506	HSBP1_HUMAN	Heat shock factor-binding protein 1	HSBP1 HSF1BP	HSBP1	SALIVA Proteomic	green	-0.335743	0.465991	0.701811	-0.0043881	0.441246
Puromycin-sensitive.aminopeptidase-like.protein	6	3	8	A6NEC2	PSAL_HUMAN	Puromycin-sensitive aminopeptidase-like protein	NPEPPSL1	NPEPPSL1	SALIVA Proteomic	turquoise	0.511021	0.399458	0.196369	0.446891	-0.17409
Proline-rich.protein.4	18	37	15	Q16378	PROL4_HUMAN	Proline-rich protein 4	PRR4 LPRP PROL4	PRR4	SALIVA Proteomic	yellow	-0.367098	-0.159629	0.0136901	-0.248236	0.35311
14-3-3.protein.sigma	20	40	20	P31947	1433S_HUMAN	14-3-3 protein sigma	SFN HME1	SFN	SALIVA Proteomic	yellow	-0.572631	0.078733	0.468012	-0.341055	0.656317
Putative.elongation.factor.1-alpha-like.3	18	33	16	Q5VTE0	EF1A3_HUMAN	Putative elongation factor 1-alpha-like 3	EEF1A1P5 EEF1AL3	EEF1A1P5	SALIVA Proteomic	brown	0.442172	0.752567	0.561811	0.577428	0.060669
Elongation.factor.1-alpha.1	18	33	16	P68104	EF1A1_HUMAN	Elongation factor 1-alpha 1	EEF1A1 EEF1A EF1A LENG7	EEF1A1	SALIVA Proteomic	brown	0.438156	0.745046	0.550048	0.562391	0.0530708
Cystatin-SN	20	40	20	P01037	CYTN_HUMAN	Cystatin-SN	CST1	CST1	SALIVA Proteomic	yellow	-0.609943	-0.214775	0.143004	-0.438972	0.639804
Submaxillary.gland.androgen-regulated.protein.3B	20	40	20	P02814	SMR3B_HUMAN	Submaxillary gland androgen-regulated protein 3B	SMR3B PBII PRL3 PROL3	SMR3B	SALIVA Proteomic	yellow	-0.67157	-0.203342	0.154617	-0.433997	0.61433
Proteasome.subunit.alpha.type-3	3	4	6	P25788	PSA3_HUMAN	Proteasome subunit alpha type-3	PSMA3 HC8 PSC8	PSMA3	SALIVA Proteomic	turquoise	0.230686	0.276687	0.168286	0.288511	-0.0764271
Glutamine.synthetase	7	14	7	P15104	GLNA_HUMAN	Glutamine synthetase	GLUL GLNS	GLUL	SALIVA Proteomic	brown	0.270479	0.509608	0.43216	0.368942	0.0315268
Keratin,.type.I.cytoskeletal.14	20	38	20	P02533	K1C14_HUMAN	Keratin, type I cytoskeletal 14	KRT14	KRT14	SALIVA Proteomic	turquoise	0.496556	0.315806	0.0955508	0.478094	-0.129328
Multiple.coagulation.factor.deficiency.protein.2	8	40	16	Q8NI22	MCFD2_HUMAN	Multiple coagulation factor deficiency protein 2	MCFD2 SDNSF	MCFD2	SALIVA Proteomic	yellow	-0.660397	-0.176988	0.241428	-0.519582	0.732314
Jupiter.microtubule.associated.homolog.1	3	34	6	Q9UK76	JUPI1_HUMAN	Jupiter microtubule associated homolog 1	JPT1 ARM2 HN1	JPT1	SALIVA Proteomic	green	-0.439185	0.363922	0.66616	-0.0646238	0.49787
Aldehyde.dehydrogenase.family.3.member.B1	8	32	15	P43353	AL3B1_HUMAN	Aldehyde dehydrogenase family 3 member B1	ALDH3B1 ALDH7	ALDH3B1	SALIVA Proteomic	green	-0.181006	0.548734	0.807078	0.0111738	0.369086
Aldehyde.dehydrogenase.family.3.member.B2	8	32	15	P48448	AL3B2_HUMAN	Aldehyde dehydrogenase family 3 member B2	ALDH3B2 ALDH8	ALDH3B2	SALIVA Proteomic	green	-0.217545	0.514889	0.803342	-0.0182274	0.461266
Fatty.aldehyde.dehydrogenase	8	32	15						SALIVA Proteomic	green	-0.210645	0.499773	0.760613	-0.021304	0.411822
Tubulin.beta-8.chain-like.protein.LOC260334	15	3	8						SALIVA Proteomic	blue	0.793372	0.336037	-0.0734659	0.629946	-0.377784
Cathepsin.Z	15	27	5	Q9UBR2	CATZ_HUMAN	Cathepsin Z	CTSZ	CTSZ	SALIVA Proteomic	yellow	-0.272477	0.0341084	0.139832	-0.0847074	0.275425
Inorganic.pyrophosphatase.2	6	19	5						SALIVA Proteomic	brown	-0.0149849	0.487828	0.56272	0.188765	0.203938
Glial.fibrillary.acidic.protein	6	16	9	P14136	GFAP_HUMAN	Glial fibrillary acidic protein	GFAP	GFAP	SALIVA Proteomic	turquoise	0.0612412	0.140176	0.181553	0.165178	0.207812
Keratin,.type.II.cytoskeletal.80	6	16	9	Q6KB66	K2C80_HUMAN	Keratin, type II cytoskeletal 80	KRT80 KB20	KRT80	SALIVA Proteomic	turquoise	0.0737933	0.13646	0.18637	0.132152	0.170038
Keratin,.type.I.cytoskeletal.26	4	6	4	Q7Z3Y9	K1C26_HUMAN	Keratin, type I cytoskeletal 26	KRT26 KRT25B	KRT26	SALIVA Proteomic	turquoise	0.150584	0.130229	0.109772	0.192165	0.040236
Heme-binding.protein.2	15	31	14	Q9Y5Z4	HEBP2_HUMAN	Heme-binding protein 2	HEBP2 C6orf34 SOUL	HEBP2	SALIVA Proteomic	brown	0.0620599	0.410113	0.449318	0.25074	0.178647
Cysteine-rich.secretory.protein.3	20	40	20	P54108	CRIS3_HUMAN	Cysteine-rich secretory protein 3	CRISP3	CRISP3	SALIVA Proteomic	yellow	-0.39957	0.0518092	0.345414	-0.199904	0.782556
Cystatin-D	20	40	20	P28325	CYTD_HUMAN	Cystatin-D	CST5	CST5	SALIVA Proteomic	yellow	-0.582992	-0.176051	0.192847	-0.440327	0.703411
Proline-rich.protein.27	20	40	20	Q6MZM9	PRR27_HUMAN	Proline-rich protein 27	PRR27 C4orf40	PRR27	SALIVA Proteomic	yellow	-0.654359	-0.238821	0.204912	-0.549399	0.740154
Taperin	1	9	2	Q4KMQ1	TPRN_HUMAN	Taperin	TPRN C9orf75	TPRN	SALIVA Proteomic	turquoise	0.0884067	-0.035343	-0.0424361	0.0369598	-0.0305061
Serine.protease.inhibitor.Kazal-type.7	5	29	11	P58062	ISK7_HUMAN	Serine protease inhibitor Kazal-type 7	SPINK7 ECG2 UNQ745/PRO1474	SPINK7	SALIVA Proteomic	yellow	-0.292659	0.241166	0.531904	-0.181065	0.527888
Interleukin-36.alpha	17	40	20	Q9UHA7	IL36A_HUMAN	Interleukin-36 alpha	IL36A FIL1E IL1E IL1F6	IL36A	SALIVA Proteomic	green	0.0828873	0.622071	0.747541	0.230075	0.210913
Secretoglobin.family.3A.member.1r	12	24	15						SALIVA Proteomic	blue	-0.0320087	-0.131151	-0.0746094	-0.132386	0.169461
Aspartate.aminotransferase,.mitochondrial	1	4	1	P00505	AATM_HUMAN	Aspartate aminotransferase, mitochondrial	GOT2 KYAT4	GOT2	SALIVA Proteomic	turquoise	0.103438	0.093406	0.0504479	0.0901796	-0.024595
Kallikrein-1	20	40	20	P06870	KLK1_HUMAN	Kallikrein-1	KLK1	KLK1	SALIVA Proteomic	yellow	-0.470835	-0.0655373	0.324753	-0.389556	0.782817
Keratin,.type.I.cuticular.Ha4	7	11	9	O76011	KRT34_HUMAN	Keratin, type I cuticular Ha4	KRT34 HHA4 HKA4 KRTHA4	KRT34	SALIVA Proteomic	turquoise	0.182578	0.192644	0.12037	0.137189	-0.095584
Chloride.intracellular.channel.protein.3	2	2	0	O95833	CLIC3_HUMAN	Chloride intracellular channel protein 3	CLIC3	CLIC3	SALIVA Proteomic	blue	0.299755	0.206312	0.115897	0.209167	-0.150419
Puromycin-sensitive.aminopeptidase	15	32	15	P55786	PSA_HUMAN	Puromycin-sensitive aminopeptidase	NPEPPS PSA	NPEPPS	SALIVA Proteomic	brown	0.285394	0.655999	0.620494	0.394568	0.0755114
Keratin,.type.II.cytoskeletal.5	11	14	14	P13647	K2C5_HUMAN	Keratin, type II cytoskeletal 5	KRT5	KRT5	SALIVA Proteomic	turquoise	0.19285	0.0520953	0.00487526	0.14558	-0.0400625
Keratin,.type.II.cytoskeletal.79	18	30	15	Q5XKE5	K2C79_HUMAN	Keratin, type II cytoskeletal 79	KRT79 K6L KB38 KRT6L	KRT79	SALIVA Proteomic	turquoise	0.0313987	0.0207654	0.0949828	0.0438007	0.175241
Flavin.reductase.(NADPH)	6	14	7						SALIVA Proteomic	brown	0.221241	0.449585	0.339718	0.306652	-0.132543
Transmembrane.protease.serine.11D	18	27	19	O60235	TM11D_HUMAN	Transmembrane protease serine 11D	TMPRSS11D HAT	TMPRSS11D	SALIVA Proteomic	turquoise	0.514546	0.404278	0.199377	0.512202	-0.167419
40S.ribosomal.protein.S28	3	24	6						SALIVA Proteomic	green	-0.084183	0.46421	0.566336	0.143495	0.295492
Homeodomain-only.protein	14	35	16	Q9BPY8	HOP_HUMAN	Homeodomain-only protein	HOPX HOD HOP LAGY NECC1 OB1	HOPX	SALIVA Proteomic	green	-0.0266941	0.635223	0.792241	0.191674	0.297171
Eukaryotic.initiation.factor.4A-I	2	2	0	P60842	IF4A1_HUMAN	Eukaryotic initiation factor 4A-I	EIF4A1 DDX2A EIF4A	EIF4A1	SALIVA Proteomic	blue	0.45322	0.22244	-0.00967064	0.351199	-0.323751
Eukaryotic.initiation.factor.4A-II	2	2	0	Q14240	IF4A2_HUMAN	Eukaryotic initiation factor 4A-II	EIF4A2 DDX2B EIF4F	EIF4A2	SALIVA Proteomic	blue	0.439896	0.149321	-0.0930995	0.324166	-0.316941
Folate.receptor.alpha	20	40	20	P15328	FOLR1_HUMAN	Folate receptor alpha	FOLR1 FOLR	FOLR1	SALIVA Proteomic	yellow	-0.499011	-0.141669	0.230319	-0.418203	0.796368
Keratinocyte.differentiation-associated.protein	2	2	1	P60985	KTDAP_HUMAN	Keratinocyte differentiation-associated protein	KRTDAP KDAP UNQ467/PRO826	KRTDAP	SALIVA Proteomic	turquoise	0.417334	0.3236	0.0931343	0.386772	-0.230161
Tubulin.beta-8.chain	16	9	10	Q3ZCM7	TBB8_HUMAN	Tubulin beta-8 chain	TUBB8	TUBB8	SALIVA Proteomic	blue	0.715531	0.327102	-0.0313907	0.565144	-0.343504
Protein-glutamine.gamma-glutamyltransferase.K	7	2	3	P22735	TGM1_HUMAN	Protein-glutamine gamma-glutamyltransferase K	TGM1 KTG	TGM1	SALIVA Proteomic	turquoise	0.287607	0.201322	0.0444498	0.316395	-0.120181
Thioredoxin.domain-containing.protein.17	17	40	20	Q9BRA2	TXD17_HUMAN	Thioredoxin domain-containing protein 17	TXNDC17 TXNL5	TXNDC17	SALIVA Proteomic	green	-0.277036	0.466458	0.755635	-0.0164712	0.587266
Interleukin-18	14	34	17	Q14116	IL18_HUMAN	Interleukin-18	IL18 IGIF IL1F4	IL18	SALIVA Proteomic	green	-0.0292728	0.689596	0.836331	0.245371	0.333736
Carbonyl.reductase.[NADPH].3	12	30	14	O75828	CBR3_HUMAN	Carbonyl reductase [NADPH] 3	CBR3 SDR21C2	CBR3	SALIVA Proteomic	green	-0.0224977	0.673818	0.739525	0.285903	0.391162
Secreted.Ly-6/uPAR.domain-containing.protein.2	14	23	15	P0DP57	SLUR2_HUMAN	Secreted Ly-6/uPAR domain-containing protein 2	SLURP2	SLURP2	SALIVA Proteomic	turquoise	0.442604	0.509944	0.362678	0.398875	-0.0135267
Heat.shock.protein.HSP.90-beta	6	3	3	P08238	HS90B_HUMAN	Heat shock protein HSP 90-beta	HSP90AB1 HSP90B HSPC2 HSPCB	HSP90AB1	SALIVA Proteomic	blue	0.582216	0.276783	-0.0471561	0.516431	-0.256484
Keratin,.type.I.cytoskeletal.25	7	8	4	Q7Z3Z0	K1C25_HUMAN	Keratin, type I cytoskeletal 25	KRT25 KRT25A	KRT25	SALIVA Proteomic	turquoise	0.188834	0.120343	0.0588183	0.231879	-0.0280987
Keratin,.type.I.cytoskeletal.27	7	8	4	Q7Z3Y8	K1C27_HUMAN	Keratin, type I cytoskeletal 27	KRT27 KRT25C	KRT27	SALIVA Proteomic	turquoise	0.168456	0.158134	0.102636	0.231696	0.0225212
Keratin,.type.I.cytoskeletal.28	7	8	4	Q7Z3Y7	K1C28_HUMAN	Keratin, type I cytoskeletal 28	KRT28 KRT25D	KRT28	SALIVA Proteomic	turquoise	0.204463	0.188848	0.100343	0.297719	-0.0358588
Perilipin-3	5	27	9	O60664	PLIN3_HUMAN	Perilipin-3	PLIN3 M6PRBP1 TIP47	PLIN3	SALIVA Proteomic	green	-0.174654	0.525926	0.693626	0.0884342	0.331395
Calpain-1.catalytic.subunit	14	18	20	P07384	CAN1_HUMAN	Calpain-1 catalytic subunit	CAPN1 CANPL1 PIG30	CAPN1	SALIVA Proteomic	turquoise	0.35293	0.389203	0.235515	0.343073	-0.14491
Heat.shock.protein.beta-1	20	40	20	P04792	HSPB1_HUMAN	Heat shock protein beta-1	HSPB1 HSP27 HSP28	HSPB1	SALIVA Proteomic	yellow	-0.307925	0.124062	0.469411	-0.221114	0.785647
Putative.protein.FAM25BP	18	37	18						SALIVA Proteomic	green	-0.107156	0.591849	0.764556	0.183302	0.35396
Small.proline-rich.protein.3	20	40	20	Q9UBC9	SPRR3_HUMAN	Small proline-rich protein 3	SPRR3 SPRC	SPRR3	SALIVA Proteomic	green	-0.188126	0.575963	0.813152	0.0684314	0.315387
Nicotinate.phosphoribosyltransferase	1	2	0	Q6XQN6	PNCB_HUMAN	Nicotinate phosphoribosyltransferase	NAPRT FHIP NAPRT1	NAPRT	SALIVA Proteomic	blue	0.442709	0.200811	0.0245815	0.337843	-0.256191
Prolactin-inducible.protein	20	40	20	P12273	PIP_HUMAN	Prolactin-inducible protein	PIP GCDFP15 GPIP4	PIP	SALIVA Proteomic	yellow	-0.502834	-0.15573	0.172988	-0.354361	0.755655
Inorganic.pyrophosphatase	7	19	6	Q15181	IPYR_HUMAN	Inorganic pyrophosphatase	PPA1 IOPPP PP	PPA1	SALIVA Proteomic	brown	-0.0571628	0.459216	0.539469	0.162449	0.129173
Interleukin-1.receptor.antagonist.protein	20	40	20	P18510	IL1RA_HUMAN	Interleukin-1 receptor antagonist protein	IL1RN IL1F3 IL1RA	IL1RN	SALIVA Proteomic	green	-0.32138	0.557063	0.909034	-0.0215282	0.514691
Protocadherin.Fat.2	18	40	17	Q9NYQ8	FAT2_HUMAN	Protocadherin Fat 2	FAT2 CDHF8 KIAA0811 MEGF1	FAT2	SALIVA Proteomic	yellow	-0.498451	-0.285006	0.0293586	-0.398157	0.610882
Galectin-7	14	32	14	P47929	LEG7_HUMAN	Galectin-7	LGALS7 PIG1; LGALS7B	LGALS7	SALIVA Proteomic	brown	0.0527763	0.633523	0.653384	0.299747	0.293903
SPARC-like.protein.1	19	40	20	Q14515	SPRL1_HUMAN	SPARC-like protein 1	SPARCL1	SPARCL1	SALIVA Proteomic	yellow	-0.197873	0.147011	0.365881	-0.103102	0.570508
Cystatin-C	20	40	20	P01034	CYTC_HUMAN	Cystatin-C	CST3	CST3	SALIVA Proteomic	yellow	-0.56985	0.000593077	0.357768	-0.315333	0.849194
Keratin,.type.I.cytoskeletal.19	17	30	15	P08727	K1C19_HUMAN	Keratin, type I cytoskeletal 19	KRT19	KRT19	SALIVA Proteomic	turquoise	0.474532	0.320952	0.125437	0.445731	-0.0831938
Serpin.B5	20	40	20	P36952	SPB5_HUMAN	Serpin B5	SERPINB5 PI5	SERPINB5	SALIVA Proteomic	green	-0.18449	0.648745	0.877337	0.114126	0.419313
Syntenin-1	9	15	9	O00560	SDCB1_HUMAN	Syntenin-1	SDCBP MDA9 SYCL	SDCBP	SALIVA Proteomic	blue	0.254288	-0.0128779	-0.0729813	0.130712	-0.0409685
Kallikrein-13	20	34	20	Q9UKR3	KLK13_HUMAN	Kallikrein-13	KLK13 KLKL4	KLK13	SALIVA Proteomic	turquoise	0.277708	0.452151	0.330094	0.421533	0.0886528
Keratin,.type.II.cytoskeletal.8	16	24	15	P05787	K2C8_HUMAN	Keratin, type II cytoskeletal 8	KRT8 CYK8	KRT8	SALIVA Proteomic	turquoise	0.0855298	0.144396	0.157813	0.168901	0.188368
Tubulin.beta-4A.chain	17	11	12	P04350	TBB4A_HUMAN	Tubulin beta-4A chain	TUBB4A TUBB4 TUBB5	TUBB4A	SALIVA Proteomic	blue	0.760901	0.276136	-0.150707	0.583696	-0.401282
Actin-related.protein.2/3.complex.subunit.3	10	9	13	O15145	ARPC3_HUMAN	Actin-related protein 2/3 complex subunit 3	ARPC3 ARC21	ARPC3	SALIVA Proteomic	turquoise	0.5817	0.380559	0.0939308	0.602592	-0.18491
Transgelin-2	20	40	20	P37802	TAGL2_HUMAN	Transgelin-2	TAGLN2 KIAA0120 CDABP0035	TAGLN2	SALIVA Proteomic	green	-0.076507	0.734924	0.893858	0.245951	0.375606
Serpin.B8	13	31	17	P50452	SPB8_HUMAN	Serpin B8	SERPINB8 PI8	SERPINB8	SALIVA Proteomic	green	-0.0916982	0.579178	0.71196	0.193443	0.362226
Serpin.B9	13	31	17	P50453	SPB9_HUMAN	Serpin B9	SERPINB9 PI9	SERPINB9	SALIVA Proteomic	green	-0.0849583	0.594297	0.707841	0.203662	0.32792
Serpin.I2	13	31	17	O75830	SPI2_HUMAN	Serpin I2	SERPINI2 MEPI PI14	SERPINI2	SALIVA Proteomic	green	-0.090709	0.607663	0.744281	0.200956	0.348123
Tubulin.beta-6.chain	14	3	8	Q9BUF5	TBB6_HUMAN	Tubulin beta-6 chain	TUBB6	TUBB6	SALIVA Proteomic	blue	0.735759	0.345152	-0.0449561	0.568395	-0.415726
Kunitz-type.protease.inhibitor.1	1	14	7	O43278	SPIT1_HUMAN	Kunitz-type protease inhibitor 1	SPINT1 HAI1 UNQ223/PRO256	SPINT1	SALIVA Proteomic	brown	0.0556138	0.317863	0.329543	0.152391	0.162255
Prostasin	15	35	18	Q16651	PRSS8_HUMAN	Prostasin	PRSS8	PRSS8	SALIVA Proteomic	brown	0.149127	0.37377	0.333841	0.229657	0.334438
Kallikrein-11	16	40	20	Q9UBX7	KLK11_HUMAN	Kallikrein-11	KLK11 PRSS20 TLSP UNQ649/PRO1279	KLK11	SALIVA Proteomic	yellow	-0.371387	0.0706155	0.396003	-0.218234	0.789282
Monocyte.differentiation.antigen.CD14	19	40	20	P08571	CD14_HUMAN	Monocyte differentiation antigen CD14	CD14	CD14	SALIVA Proteomic	yellow	-0.552333	-0.0901622	0.324744	-0.483402	0.73088
Alpha-(1,3)-fucosyltransferase.5	4	3	11						SALIVA Proteomic	turquoise	0.242089	0.13151	0.0225286	0.186986	-0.0842563
Alpha-(1,3)-fucosyltransferase.6	4	3	11						SALIVA Proteomic	turquoise	0.293353	0.281838	0.187692	0.299323	-0.078362
Galactoside.3(4)-L-fucosyltransferase	4	3	11						SALIVA Proteomic	turquoise	0.344529	0.316986	0.169826	0.358434	-0.104919
Tubulin.beta-4B.chain	17	13	12	P68371	TBB4B_HUMAN	Tubulin beta-4B chain	TUBB4B TUBB2C	TUBB4B	SALIVA Proteomic	blue	0.737139	0.26376	-0.123462	0.530776	-0.371813
UL16-binding.protein.2	5	10	8	Q9BZM5	ULBP2_HUMAN	UL16-binding protein 2	ULBP2 N2DL2 RAET1H UNQ463/PRO791	ULBP2	SALIVA Proteomic	turquoise	0.349094	0.339131	0.243833	0.321352	-0.0498808
Elongation.factor.1-gamma	11	8	11	P26641	EF1G_HUMAN	Elongation factor 1-gamma	EEF1G EF1G PRO1608	EEF1G	SALIVA Proteomic	turquoise	0.465429	0.323647	0.132341	0.426	-0.274629
Intelectin-1	17	36	19	Q8WWA0	ITLN1_HUMAN	Intelectin-1	ITLN1 INTL ITLN LFR UNQ640/PRO1270	ITLN1	SALIVA Proteomic	yellow	-0.29459	-0.281917	-0.0388728	-0.39083	0.185049
ADP-ribosylation.factor.1	4	13	4	P84077	ARF1_HUMAN	ADP-ribosylation factor 1	ARF1	ARF1	SALIVA Proteomic	brown	0.0245117	0.213509	0.24723	0.135471	0.0590974
ADP-ribosylation.factor.3	4	13	4	P61204	ARF3_HUMAN	ADP-ribosylation factor 3	ARF3	ARF3	SALIVA Proteomic	brown	-0.0555471	0.196053	0.259502	0.0258505	0.195313
ADP-ribosylation.factor.5	4	13	4	P84085	ARF5_HUMAN	ADP-ribosylation factor 5	ARF5	ARF5	SALIVA Proteomic	turquoise	0.172641	0.174296	0.0553678	0.205552	-0.0436716
Serine/threonine-protein.phosphatase.CPPED1	8	7	5	Q9BRF8	CPPED_HUMAN	Serine/threonine-protein phosphatase CPPED1	CPPED1 CSTP1	CPPED1	SALIVA Proteomic	turquoise	0.367334	0.2394	0.125982	0.284916	-0.140495
Transcobalamin-1	20	40	20	P20061	TCO1_HUMAN	Transcobalamin-1	TCN1 TC1	TCN1	SALIVA Proteomic	yellow	-0.402452	0.0712215	0.413393	-0.24811	0.879014
Translationally-controlled.tumor.protein	15	30	18	P13693	TCTP_HUMAN	Translationally-controlled tumor protein	TPT1	TPT1	SALIVA Proteomic	brown	0.159997	0.679486	0.668605	0.36143	0.189856
ERO1-like.protein.beta	6	23	10	Q86YB8	ERO1B_HUMAN	ERO1-like protein beta	ERO1B ERO1LB	ERO1B	SALIVA Proteomic	brown	0.167646	0.6029	0.612295	0.295505	0.159852
Fatty.acid.synthase	16	40	19	P49327	FAS_HUMAN	Fatty acid synthase	FASN FAS	FASN	SALIVA Proteomic	yellow	-0.301344	-0.14053	0.135858	-0.292704	0.491512
Lymphocyte.antigen.6.complex.locus.protein.G6c	5	20	11	O95867	LY66C_HUMAN	Lymphocyte antigen 6 complex locus protein G6c	LY6G6C C6orf24 G6C NG24 UNQ1947/PRO4430	LY6G6C	SALIVA Proteomic	yellow	-0.245947	-0.220823	-0.0657812	-0.300906	0.166449
Programmed.cell.death.6-interacting.protein	8	6	10	Q8WUM4	PDC6I_HUMAN	Programmed cell death 6-interacting protein	PDCD6IP AIP1 ALIX KIAA1375	PDCD6IP	SALIVA Proteomic	blue	0.568788	0.370392	0.132745	0.455582	-0.294625
Tubulin.beta-2A.chain	16	8	12	Q13885	TBB2A_HUMAN	Tubulin beta-2A chain	TUBB2A TUBB2	TUBB2A	SALIVA Proteomic	blue	0.779066	0.243557	-0.176971	0.577108	-0.378009
Tubulin.beta-2B.chain	16	8	12	Q9BVA1	TBB2B_HUMAN	Tubulin beta-2B chain	TUBB2B	TUBB2B	SALIVA Proteomic	blue	0.746928	0.198644	-0.197239	0.521708	-0.358235
Poly(U)-specific.endoribonuclease	18	37	20						SALIVA Proteomic	green	0.00467849	0.759244	0.899365	0.28324	0.281965
14-3-3.protein.eta	18	39	20	Q04917	1433F_HUMAN	14-3-3 protein eta	YWHAH YWHA1	YWHAH	SALIVA Proteomic	green	-0.0738149	0.701835	0.833399	0.234023	0.34813
ERO1-like.protein.alpha	20	36	20	Q96HE7	ERO1A_HUMAN	ERO1-like protein alpha	ERO1A ERO1L UNQ434/PRO865	ERO1A	SALIVA Proteomic	brown	0.16138	0.799492	0.782842	0.452341	0.0708285
Keratin,.type.II.cytoskeletal.1	20	40	20	P04264	K2C1_HUMAN	Keratin, type II cytoskeletal 1	KRT1 KRTA	KRT1	SALIVA Proteomic	brown	0.0113115	0.194448	0.239497	0.157654	0.167116
Thioredoxin.domain-containing.protein.15	3	5	2	Q96J42	TXD15_HUMAN	Thioredoxin domain-containing protein 15	TXNDC15 C5orf14 UNQ335/PRO534	TXNDC15	SALIVA Proteomic	turquoise	-0.0208128	-0.0575389	-0.0384002	-0.0295382	-0.0813988
Cytochrome.c	4	31	9	P99999	CYC_HUMAN	Cytochrome c	CYCS CYC	CYCS	SALIVA Proteomic	green	-0.266774	0.385704	0.61075	-0.0292587	0.533889
F-box.only.protein.50	10	32	15	Q6ZVX7	FBX50_HUMAN	F-box only protein 50	NCCRP1 FBXO50	NCCRP1	SALIVA Proteomic	green	-0.0151958	0.527598	0.671329	0.0932319	0.287137
Keratin,.type.I.cytoskeletal.10	19	37	17	P13645	K1C10_HUMAN	Keratin, type I cytoskeletal 10	KRT10 KPP	KRT10	SALIVA Proteomic	turquoise	0.127199	0.0995723	0.0291122	0.183619	-0.0800902
Basic.salivary.proline-rich.protein.2	16	40	19	P02812	PRB2_HUMAN	Basic salivary proline-rich protein 2	PRB2	PRB2	SALIVA Proteomic	yellow	-0.449849	-0.102407	0.0755992	-0.203183	0.277083
Nucleobindin-2	20	40	20	P80303	NUCB2_HUMAN	Nucleobindin-2	NUCB2 NEFA	NUCB2	SALIVA Proteomic	yellow	-0.630501	-0.144037	0.291427	-0.481363	0.840113
Alcohol.dehydrogenase.[NADP(+)]	1	8	3						SALIVA Proteomic	brown	0.0460621	0.411113	0.415633	0.207278	0.180333
Desmocollin-1	18	37	17	Q08554	DSC1_HUMAN	Desmocollin-1	DSC1 CDHF1	DSC1	SALIVA Proteomic	yellow	-0.300172	-0.298561	-0.0923633	-0.3532	0.220941
Protein.NDRG1	6	12	3	Q92597	NDRG1_HUMAN	Protein NDRG1	NDRG1 CAP43 DRG1 RTP	NDRG1	SALIVA Proteomic	brown	0.29915	0.523497	0.404219	0.336109	-0.0191592
Transmembrane.protease.serine.11E	5	4	8	Q9UL52	TM11E_HUMAN	Transmembrane protease serine 11E	TMPRSS11E DESC1 TMPRSS11E2 UNQ742/PRO1461	TMPRSS11E	SALIVA Proteomic	blue	0.453468	0.261145	0.145803	0.316388	-0.0116351
Beta-2-microglobulin	18	40	20						SALIVA Proteomic	yellow	-0.249792	0.112299	0.318778	-0.11923	0.682781
Transmembrane.protease.serine.11B	5	17	12	Q86T26	TM11B_HUMAN	Transmembrane protease serine 11B	TMPRSS11B HATL5	TMPRSS11B	SALIVA Proteomic	turquoise	0.133687	0.241342	0.225702	0.178451	-0.014295
Attractin	9	20	13	O75882	ATRN_HUMAN	Attractin	ATRN KIAA0548 MGCA	ATRN	SALIVA Proteomic	turquoise	0.147347	0.332437	0.253461	0.306294	0.238392
Kallikrein-10	6	3	4	O43240	KLK10_HUMAN	Kallikrein-10	KLK10 NES1 PRSSL1	KLK10	SALIVA Proteomic	blue	0.473709	0.287629	0.107738	0.420593	-0.257895
Keratin,.type.II.cytoskeletal.2.oral	1	7	4	Q01546	K22O_HUMAN	Keratin, type II cytoskeletal 2 oral	KRT76 KRT2B KRT2P	KRT76	SALIVA Proteomic	turquoise	0.164535	0.100133	0.109102	0.184668	-0.0366927
Aldo-keto.reductase.family.1.member.B15	2	5	7	C9JRZ8	AK1BF_HUMAN	Aldo-keto reductase family 1 member B15	AKR1B15	AKR1B15	SALIVA Proteomic	turquoise	0.127644	0.241177	0.214739	0.213341	-0.0582624
Follistatin-related.protein.1	12	34	10	Q12841	FSTL1_HUMAN	Follistatin-related protein 1	FSTL1 FRP	FSTL1	SALIVA Proteomic	yellow	-0.202754	-0.0120618	0.148943	-0.124298	0.383545
Putative.keratin-87.protein	1	13	4	A6NCN2	KR87P_HUMAN	Putative keratin-87 protein	KRT87P KRT121P KRTHBP4	KRT87P	SALIVA Proteomic	turquoise	0.0701346	0.0703257	0.0922714	0.0511477	0.0592247
Heat.shock.70.kDa.protein.4	12	21	13	P34932	HSP74_HUMAN	Heat shock 70 kDa protein 4	HSPA4 APG2	HSPA4	SALIVA Proteomic	turquoise	0.447918	0.497116	0.327901	0.521191	-0.0842402
Tropomyosin.beta.chain	10	9	10	P07951	TPM2_HUMAN	Tropomyosin beta chain	TPM2 TMSB	TPM2	SALIVA Proteomic	turquoise	0.41176	0.411838	0.23004	0.391298	-0.240756
Nucleobindin-1	20	40	20	Q02818	NUCB1_HUMAN	Nucleobindin-1	NUCB1 NUC	NUCB1	SALIVA Proteomic	yellow	-0.40083	0.06216	0.342319	-0.239471	0.865203
Putative.heat.shock.protein.HSP.90-alpha.A5	4	2	4	Q58FG0	HS905_HUMAN	Putative heat shock protein HSP 90-alpha A5	HSP90AA5P HSP90AE	HSP90AA5P	SALIVA Proteomic	blue	0.500743	0.164869	-0.0210844	0.32201	-0.427388
Zinc-alpha-2-glycoprotein	20	40	20	P25311	ZA2G_HUMAN	Zinc-alpha-2-glycoprotein	AZGP1 ZAG ZNGP1	AZGP1	SALIVA Proteomic	yellow	-0.387852	0.0869066	0.433461	-0.255075	0.918786
UV.excision.repair.protein.RAD23.homolog.B	11	19	12	P54727	RD23B_HUMAN	UV excision repair protein RAD23 homolog B	RAD23B	RAD23B	SALIVA Proteomic	brown	0.358171	0.628991	0.517275	0.417455	-0.170968
Mucin-7	20	40	20	Q8TAX7	MUC7_HUMAN	Mucin-7	MUC7 MG2	MUC7	SALIVA Proteomic	yellow	-0.24526	0.158044	0.368136	-0.0231647	0.577433
Insulin.growth.factor-like.family.member.1	2	8	7	Q6UW32	IGFL1_HUMAN	Insulin growth factor-like family member 1	IGFL1 UNQ644/PRO1274	IGFL1	SALIVA Proteomic	brown	0.183488	0.293233	0.27011	0.161871	-0.0337397
Thioredoxin	20	40	20	P10599	THIO_HUMAN	Thioredoxin	TXN TRDX TRX TRX1	TXN	SALIVA Proteomic	green	-0.231875	0.69736	0.92798	0.154793	0.409481
Aldehyde.dehydrogenase,.dimeric.NADP-preferring	20	40	20	P30838	AL3A1_HUMAN	Aldehyde dehydrogenase, dimeric NADP-preferring	ALDH3A1 ALDH3	ALDH3A1	SALIVA Proteomic	green	-0.188671	0.55428	0.798147	0.0604371	0.491615
Suprabasin	18	40	20	Q6UWP8	SBSN_HUMAN	Suprabasin	SBSN UNQ698/PRO1343	SBSN	SALIVA Proteomic	brown	-0.0294457	0.501352	0.555719	0.219146	0.439845
DnaJ.homolog.subfamily.C.member.1	16	40	20	Q96KC8	DNJC1_HUMAN	DnaJ homolog subfamily C member 1	DNAJC1 HTJ1	DNAJC1	SALIVA Proteomic	yellow	-0.291931	0.0515909	0.291489	-0.186773	0.714627
Ribonuclease.T2	19	40	20	O00584	RNT2_HUMAN	Ribonuclease T2	RNASET2 RNASE6PL	RNASET2	SALIVA Proteomic	yellow	-0.384692	-0.0211878	0.335846	-0.274885	0.848066
Prostate.stem.cell.antigen	8	15	10	O43653	PSCA_HUMAN	Prostate stem cell antigen	PSCA UNQ206/PRO232	PSCA	SALIVA Proteomic	blue	0.266304	0.0628261	0.0279025	0.121374	-0.0202676
Carbonyl.reductase.[NADPH].1	17	36	17	P16152	CBR1_HUMAN	Carbonyl reductase [NADPH] 1	CBR1 CBR CRN SDR21C1	CBR1	SALIVA Proteomic	brown	-0.0316471	0.645224	0.711576	0.260138	0.295357
Rho-related.GTP-binding.protein.RhoB	20	40	20	P62745	RHOB_HUMAN	Rho-related GTP-binding protein RhoB	RHOB ARH6 ARHB	RHOB	SALIVA Proteomic	yellow	-0.352712	-0.0819065	0.205655	-0.251656	0.766431
Rho-related.GTP-binding.protein.RhoC	20	40	20	P08134	RHOC_HUMAN	Rho-related GTP-binding protein RhoC	RHOC ARH9 ARHC	RHOC	SALIVA Proteomic	yellow	-0.352712	-0.0819065	0.205655	-0.251656	0.766431
Transforming.protein.RhoA	20	40	20	P61586	RHOA_HUMAN	Transforming protein RhoA	RHOA ARH12 ARHA RHO12	RHOA	SALIVA Proteomic	yellow	-0.352712	-0.0819065	0.205655	-0.251656	0.766431
Proteasome.subunit.alpha.type-6	16	10	13	P60900	PSA6_HUMAN	Proteasome subunit alpha type-6	PSMA6 PROS27	PSMA6	SALIVA Proteomic	blue	0.634702	0.393693	0.0658438	0.545935	-0.274966
Kallikrein-6	8	25	13	Q92876	KLK6_HUMAN	Kallikrein-6	KLK6 PRSS18 PRSS9	KLK6	SALIVA Proteomic	brown	0.127502	0.427272	0.420524	0.211726	0.277686
Ras-related.protein.Rab-2A	7	3	4	P61019	RAB2A_HUMAN	Ras-related protein Rab-2A	RAB2A RAB2	RAB2A	SALIVA Proteomic	turquoise	0.548929	0.320865	0.0104455	0.550881	-0.419351
Protein.FAM3D	18	40	20	Q96BQ1	FAM3D_HUMAN	Protein FAM3D	FAM3D UNQ567/PRO1130	FAM3D	SALIVA Proteomic	yellow	-0.21642	0.042837	0.257044	-0.201995	0.592208
Aldo-keto.reductase.family.1.member.B10	14	36	20	O60218	AK1BA_HUMAN	Aldo-keto reductase family 1 member B10	AKR1B10 AKR1B11	AKR1B10	SALIVA Proteomic	green	0.178365	0.770647	0.777332	0.42792	0.144003
Complement.C4-B	15	18	14	P0C0L5	CO4B_HUMAN	Complement C4-B	C4B CO4 CPAMD3; C4B_2	C4B	SALIVA Proteomic	turquoise	0.32951	0.20245	-0.0204819	0.423359	-0.313319
Cathepsin.D	20	40	20	P07339	CATD_HUMAN	Cathepsin D	CTSD CPSD	CTSD	SALIVA Proteomic	turquoise	0.0740127	0.0960446	0.119031	0.0499848	0.329379
Alpha-1-antichymotrypsin	16	37	20	P01011	AACT_HUMAN	Alpha-1-antichymotrypsin	SERPINA3 AACT GIG24 GIG25	SERPINA3	SALIVA Proteomic	yellow	-0.270736	0.130484	0.318395	-0.153651	0.666697
Cadherin-1	19	24	18	P12830	CADH1_HUMAN	Cadherin-1	CDH1 CDHE UVO	CDH1	SALIVA Proteomic	brown	0.310581	0.602302	0.437791	0.488052	0.0235216
Protein.LEG1.homolog	20	40	20	Q6P5S2	LEG1H_HUMAN	Protein LEG1 homolog	LEG1 C6orf58	LEG1	SALIVA Proteomic	yellow	-0.120122	0.147446	0.283803	-0.00154381	0.538876
WAP.four-disulfide.core.domain.protein.2	20	40	20	Q14508	WFDC2_HUMAN	WAP four-disulfide core domain protein 2	WFDC2 HE4 WAP5	WFDC2	SALIVA Proteomic	yellow	-0.151856	0.139302	0.341455	-0.0579287	0.652742
Extracellular.matrix.protein.1	19	34	18	Q16610	ECM1_HUMAN	Extracellular matrix protein 1	ECM1	ECM1	SALIVA Proteomic	brown	0.430085	0.835376	0.688767	0.570362	-0.0519872
Phosphatidylethanolamine-binding.protein.4	10	32	16	Q96S96	PEBP4_HUMAN	Phosphatidylethanolamine-binding protein 4	PEBP4 CORK1 UNQ1933/PRO4408	PEBP4	SALIVA Proteomic	yellow	-0.379643	-0.037946	0.187435	-0.144421	0.428377
Serpin.B13	19	35	20	Q9UIV8	SPB13_HUMAN	Serpin B13	SERPINB13 PI13	SERPINB13	SALIVA Proteomic	green	0.295978	0.817042	0.733289	0.478311	0.0961363
Adenylyl.cyclase-associated.protein.1	20	38	20	Q01518	CAP1_HUMAN	Adenylyl cyclase-associated protein 1	CAP1 CAP	CAP1	SALIVA Proteomic	turquoise	0.4075	0.285708	-0.0257019	0.529368	-0.274178
Phosphoglucomutase-2	17	27	16						SALIVA Proteomic	brown	0.395383	0.809715	0.59638	0.65324	-0.110034
Adenine.phosphoribosyltransferase	3	20	7	P07741	APT_HUMAN	Adenine phosphoribosyltransferase	APRT	APRT	SALIVA Proteomic	brown	0.0311733	0.495692	0.514959	0.264804	0.300423
Desmocollin-3	7	11	8	Q14574	DSC3_HUMAN	Desmocollin-3	DSC3 CDHF3 DSC4	DSC3	SALIVA Proteomic	turquoise	0.292742	0.319443	0.215294	0.342522	0.0276407
Serine.protease.27	17	37	18	Q9BQR3	PRS27_HUMAN	Serine protease 27	PRSS27 MPN UNQ1884/PRO4327	PRSS27	SALIVA Proteomic	green	-0.0471615	0.623488	0.832257	0.115404	0.340493
4-trimethylaminobutyraldehyde.dehydrogenase	15	24	14	P49189	AL9A1_HUMAN	4-trimethylaminobutyraldehyde dehydrogenase	ALDH9A1 ALDH4 ALDH7 ALDH9	ALDH9A1	SALIVA Proteomic	brown	0.441202	0.669126	0.534995	0.472463	-0.125492
GDP-L-fucose.synthase	3	7	7	Q13630	FCL_HUMAN	GDP-L-fucose synthase	GFUS SDR4E1 TSTA3	GFUS	SALIVA Proteomic	blue	0.327501	0.134888	0.0135837	0.244261	-0.0528505
Nuclear.transport.factor.2	20	28	18	P61970	NTF2_HUMAN	Nuclear transport factor 2	NUTF2 NTF2	NUTF2	SALIVA Proteomic	blue	0.298536	0.149481	0.0275424	0.162118	-0.147457
Desmocollin-2	20	40	20	Q02487	DSC2_HUMAN	Desmocollin-2	DSC2 CDHF2 DSC3	DSC2	SALIVA Proteomic	brown	0.211967	0.502718	0.557143	0.269309	0.356256
Calcium-activated.chloride.channel.regulator.4	12	19	17	Q14CN2	CLCA4_HUMAN	Calcium-activated chloride channel regulator 4	CLCA4 CaCC2 UNQ562/PRO1124	CLCA4	SALIVA Proteomic	blue	0.557471	0.433877	0.241573	0.442261	-0.240973
Beta-hexosaminidase.subunit.alpha	8	8	12	P06865	HEXA_HUMAN	Beta-hexosaminidase subunit alpha	HEXA	HEXA	SALIVA Proteomic	blue	0.14883	-0.0162101	-0.0692077	0.0431203	0.0696257
Alcohol.dehydrogenase.class.4.mu/sigma.chain	11	27	13						SALIVA Proteomic	brown	0.151077	0.606974	0.609333	0.282573	0.0706762
Metalloproteinase.inhibitor.1	20	40	20	P01033	TIMP1_HUMAN	Metalloproteinase inhibitor 1	TIMP1 CLGI TIMP	TIMP1	SALIVA Proteomic	yellow	-0.361625	0.0314127	0.301473	-0.223405	0.800741
Serum.amyloid.A-2.protein	4	17	3	P0DJI9	SAA2_HUMAN	Serum amyloid A-2 protein	SAA2	SAA2	SALIVA Proteomic	green	-0.115007	0.0919335	0.216715	-0.0510445	0.338487
Aspartate.aminotransferase,.cytoplasmic	17	37	16	P17174	AATC_HUMAN	Aspartate aminotransferase, cytoplasmic	GOT1	GOT1	SALIVA Proteomic	green	-0.00278922	0.599244	0.719868	0.22208	0.0832119
Ras-related.protein.Rab-11A	8	6	6	P62491	RB11A_HUMAN	Ras-related protein Rab-11A	RAB11A RAB11	RAB11A	SALIVA Proteomic	turquoise	0.402	0.243637	-0.0179627	0.415863	-0.168648
Ras-related.protein.Rab-11B	8	6	6	Q15907	RB11B_HUMAN	Ras-related protein Rab-11B	RAB11B YPT3	RAB11B	SALIVA Proteomic	blue	0.406993	0.18907	0.032327	0.348558	-0.132646
Antileukoproteinase	18	37	19	P03973	SLPI_HUMAN	Antileukoproteinase	SLPI WAP4 WFDC4	SLPI	SALIVA Proteomic	yellow	-0.315344	-0.279645	-0.00807058	-0.497255	0.595762
Keratin,.type.I.cytoskeletal.13	18	27	19	P13646	K1C13_HUMAN	Keratin, type I cytoskeletal 13	KRT13	KRT13	SALIVA Proteomic	blue	0.513307	0.176175	-0.0672711	0.408047	-0.272657
Keratin,.type.I.cytoskeletal.9	20	40	20	P35527	K1C9_HUMAN	Keratin, type I cytoskeletal 9	KRT9	KRT9	SALIVA Proteomic	brown	-0.186353	0.132313	0.235968	0.0400633	0.310707
Endoplasmic.reticulum.resident.protein.29	18	26	11	P30040	ERP29_HUMAN	Endoplasmic reticulum resident protein 29	ERP29 C12orf8 ERP28	ERP29	SALIVA Proteomic	brown	-0.0681011	0.357666	0.31326	0.253713	0.0947388
Polymeric.immunoglobulin.receptor	20	40	20	P01833	PIGR_HUMAN	Polymeric immunoglobulin receptor	PIGR	PIGR	SALIVA Proteomic	yellow	-0.243875	0.107362	0.353191	-0.146277	0.796304
Complement.factor.H-related.protein.1	19	34	18	Q03591	FHR1_HUMAN	Complement factor H-related protein 1	CFHR1 CFHL CFHL1 CFHL1P CFHR1P FHR1 HFL1 HFL2	CFHR1	SALIVA Proteomic	brown	-0.00867019	0.106966	0.123101	0.0326238	0.335673
Elongation.factor.1-alpha.2	16	30	15	Q05639	EF1A2_HUMAN	Elongation factor 1-alpha 2	EEF1A2 EEF1AL STN	EEF1A2	SALIVA Proteomic	brown	0.468079	0.815351	0.600335	0.614586	-0.0515019
Small.proline-rich.protein.2F	13	32	15	Q96RM1	SPR2F_HUMAN	Small proline-rich protein 2F	SPRR2F	SPRR2F	SALIVA Proteomic	brown	0.18206	0.503529	0.47127	0.302385	0.130646
Elafin	16	38	19	P19957	ELAF_HUMAN	Elafin	PI3 WAP3 WFDC14	PI3	SALIVA Proteomic	brown	0.115421	0.218919	0.263616	0.0548009	0.350506
Cornifin-A	20	40	20	P35321	SPR1A_HUMAN	Cornifin-A	SPRR1A	SPRR1A	SALIVA Proteomic	green	-0.041565	0.622263	0.753161	0.192541	0.30278
Ig.kappa.chain.V-III.region.VH	20	40	20						SALIVA Proteomic	yellow	-0.078492	0.130685	0.272338	-0.0180737	0.568383
Peptidyl-glycine.alpha-amidating.monooxygenase	17	38	17	P19021	AMD_HUMAN	Peptidyl-glycine alpha-amidating monooxygenase	PAM	PAM	SALIVA Proteomic	yellow	-0.341156	0.0972821	0.366903	-0.170807	0.762982
WD.repeat-containing.protein.20	11	22	13	Q8TBZ3	WDR20_HUMAN	WD repeat-containing protein 20	WDR20	WDR20	SALIVA Proteomic	turquoise	0.163096	0.193039	0.128341	0.23618	-0.0104052
Cathepsin.B	20	40	20	P07858	CATB_HUMAN	Cathepsin B	CTSB CPSB	CTSB	SALIVA Proteomic	yellow	-0.084755	0.319083	0.510999	0.0251907	0.721016
Ezrin	20	40	20	P15311	EZRI_HUMAN	Ezrin	EZR VIL2	EZR	SALIVA Proteomic	brown	0.0793786	0.726869	0.738072	0.339047	0.201613
Galectin-3-binding.protein	20	40	20	Q08380	LG3BP_HUMAN	Galectin-3-binding protein	LGALS3BP M2BP	LGALS3BP	SALIVA Proteomic	yellow	0.0101626	0.291396	0.398382	0.0994943	0.724093
RNA.binding.motif.protein	8	9	0						SALIVA Proteomic	turquoise	0.230489	0.0768205	-0.0643747	0.264272	-0.252263
RNA-binding.motif.protein,.X.chromosome	8	9	0	P38159	RBMX_HUMAN	RNA-binding motif protein, X chromosome	RBMX HNRPG RBMXP1	RBMX	SALIVA Proteomic	turquoise	0.247257	0.0587307	-0.0365511	0.257714	-0.281141
Tropomyosin.alpha-4.chain	16	19	18	P67936	TPM4_HUMAN	Tropomyosin alpha-4 chain	TPM4	TPM4	SALIVA Proteomic	turquoise	0.442531	0.502085	0.292753	0.473766	-0.318771
Alpha-1-antitrypsin	20	40	20	P01009	A1AT_HUMAN	Alpha-1-antitrypsin	SERPINA1 AAT PI PRO0684 PRO2209	SERPINA1	SALIVA Proteomic	brown	0.0433553	0.465143	0.461167	0.266204	0.434866
Glutathione.peroxidase.3	10	24	14	P22352	GPX3_HUMAN	Glutathione peroxidase 3	GPX3 GPXP	GPX3	SALIVA Proteomic	turquoise	0.48758	0.67701	0.469458	0.658776	0.047102
Mucin-like.protein.1	15	35	17	Q96DR8	MUCL1_HUMAN	Mucin-like protein 1	MUCL1 SBEM UNQ590/PRO1160	MUCL1	SALIVA Proteomic	yellow	-0.134569	0.0789277	0.220399	-0.106423	0.363734
Phosphatidylethanolamine-binding.protein.1	20	40	20	P30086	PEBP1_HUMAN	Phosphatidylethanolamine-binding protein 1	PEBP1 PBP PEBP	PEBP1	SALIVA Proteomic	green	-0.0311143	0.757679	0.900171	0.309471	0.341171
Rab.GDP.dissociation.inhibitor.beta	20	31	19	P50395	GDIB_HUMAN	Rab GDP dissociation inhibitor beta	GDI2 RABGDIB	GDI2	SALIVA Proteomic	turquoise	0.590006	0.523723	0.222907	0.609156	-0.23749
Interleukin-36.receptor.antagonist.protein	11	12	2	Q9UBH0	I36RA_HUMAN	Interleukin-36 receptor antagonist protein	IL36RN FIL1D IL1F5 IL1HY1 IL1L1 IL1RP3 UNQ1896/PRO4342	IL36RN	SALIVA Proteomic	turquoise	0.307479	0.320547	0.171067	0.329862	-0.0829096
Ribonuclease.4	4	13	4	P34096	RNAS4_HUMAN	Ribonuclease 4	RNASE4 RNS4	RNASE4	SALIVA Proteomic	yellow	-0.243611	-0.280739	-0.10719	-0.379528	0.202041
Cellular.retinoic.acid-binding.protein.2	17	38	19	P29373	RABP2_HUMAN	Cellular retinoic acid-binding protein 2	CRABP2	CRABP2	SALIVA Proteomic	green	-0.12274	0.646726	0.872758	0.127609	0.307224
DNA.repair.and.recombination.protein.RAD54B	20	40	20	Q9Y620	RA54B_HUMAN	DNA repair and recombination protein RAD54B	RAD54B	RAD54B	SALIVA Proteomic	yellow	-0.0327083	0.141942	0.223212	0.0230961	0.436784
Mucin-21	4	16	12	Q5SSG8	MUC21_HUMAN	Mucin-21	MUC21 C6orf205 UNQ697/PRO1342	MUC21	SALIVA Proteomic	green	-0.00193243	0.172833	0.315083	-0.0900144	0.138437
Protein.disulfide-isomerase	20	40	20	P07237	PDIA1_HUMAN	Protein disulfide-isomerase	P4HB ERBA2L PDI PDIA1 PO4DB	P4HB	SALIVA Proteomic	brown	0.263799	0.830509	0.74064	0.548592	0.0774348
Prosaposin	20	40	20	P07602	SAP_HUMAN	Prosaposin	PSAP GLBA SAP1	PSAP	SALIVA Proteomic	yellow	0.0756761	0.386513	0.478907	0.18882	0.646792
Malate.dehydrogenase,.cytoplasmic	19	34	19	P40925	MDHC_HUMAN	Malate dehydrogenase, cytoplasmic	MDH1 MDHA	MDH1	SALIVA Proteomic	brown	0.263287	0.834546	0.735952	0.552122	-0.026012
Peptidyl-prolyl.cis-trans.isomerase.FKBP1A	19	34	18	P62942	FKB1A_HUMAN	Peptidyl-prolyl cis-trans isomerase FKBP1A	FKBP1A FKBP1 FKBP12	FKBP1A	SALIVA Proteomic	brown	0.344423	0.759032	0.574185	0.67733	-0.0058006
Prostaglandin.reductase.1	20	40	20	Q14914	PTGR1_HUMAN	Prostaglandin reductase 1	PTGR1 LTB4DH	PTGR1	SALIVA Proteomic	yellow	-0.0974397	0.416761	0.566966	0.104499	0.68682
Small.proline-rich.protein.2D	10	34	18	P22532	SPR2D_HUMAN	Small proline-rich protein 2D	SPRR2D	SPRR2D	SALIVA Proteomic	green	-0.0154661	0.37974	0.482982	0.101174	0.148745
Cornifin-B	20	40	20	P22528	SPR1B_HUMAN	Cornifin-B	SPRR1B	SPRR1B	SALIVA Proteomic	green	-0.363639	0.221016	0.491646	-0.152961	0.383431
Actin-related.protein.2/3.complex.subunit.4	16	5	10	P59998	ARPC4_HUMAN	Actin-related protein 2/3 complex subunit 4	ARPC4 ARC20	ARPC4	SALIVA Proteomic	blue	0.801614	0.405441	0.000511924	0.66494	-0.398027
Alpha-2-macroglobulin-like.protein.1	20	40	20	A8K2U0	A2ML1_HUMAN	Alpha-2-macroglobulin-like protein 1	A2ML1 CPAMD9	A2ML1	SALIVA Proteomic	green	0.0791118	0.752846	0.805834	0.326627	0.257896
Cathepsin.L1	16	37	17						SALIVA Proteomic	yellow	-0.39779	-0.173485	0.0480207	-0.285115	0.511494
Ubiquitin-like.modifier-activating.enzyme.1	16	27	18	P22314	UBA1_HUMAN	Ubiquitin-like modifier-activating enzyme 1	UBA1 A1S9T UBE1	UBA1	SALIVA Proteomic	brown	0.444513	0.769758	0.538244	0.673522	-0.104324
Protein.FAM3B	15	31	17	P58499	FAM3B_HUMAN	Protein FAM3B	FAM3B C21orf11 C21orf76 PRED44 UNQ320/PRO365	FAM3B	SALIVA Proteomic	brown	0.0299744	0.297029	0.274017	0.125532	0.322842
Homeobox.protein.SIX5	18	40	20	Q8N196	SIX5_HUMAN	Homeobox protein SIX5	SIX5 DMAHP	SIX5	SALIVA Proteomic	brown	0.0433841	0.254264	0.259325	0.139206	0.415405
Sulfhydryl.oxidase.1	14	15	12	O00391	QSOX1_HUMAN	Sulfhydryl oxidase 1	QSOX1 QSCN6 UNQ2520/PRO6013	QSOX1	SALIVA Proteomic	blue	0.315549	0.0443952	-0.0939046	0.150051	0.0204083
Peroxiredoxin-6	20	40	20	P30041	PRDX6_HUMAN	Peroxiredoxin-6	PRDX6 AOP2 KIAA0106	PRDX6	SALIVA Proteomic	green	-0.12271	0.647835	0.796922	0.159505	0.203539
Mucin-5AC	13	25	14	P98088	MUC5A_HUMAN	Mucin-5AC	MUC5AC MUC5	MUC5AC	SALIVA Proteomic	turquoise	0.193996	0.052598	-0.119361	0.201663	-0.126592
Chloride.intracellular.channel.protein.1	17	25	12	O00299	CLIC1_HUMAN	Chloride intracellular channel protein 1	CLIC1 G6 NCC27	CLIC1	SALIVA Proteomic	turquoise	0.473324	0.581282	0.285133	0.626632	-0.282854
Serine.protease.inhibitor.Kazal-type.5	19	40	20	Q9NQ38	ISK5_HUMAN	Serine protease inhibitor Kazal-type 5	SPINK5	SPINK5	SALIVA Proteomic	green	0.073416	0.699236	0.79316	0.320379	0.281889
Polyadenylate-binding.protein.1	7	9	5	P11940	PABP1_HUMAN	Polyadenylate-binding protein 1	PABPC1 PAB1 PABP PABP1 PABPC2	PABPC1	SALIVA Proteomic	turquoise	0.425787	0.451732	0.302541	0.388852	-0.255154
Polyadenylate-binding.protein.3	7	9	5	Q9H361	PABP3_HUMAN	Polyadenylate-binding protein 3	PABPC3 PABP3 PABPL3	PABPC3	SALIVA Proteomic	blue	0.60019	0.40317	0.111166	0.521442	-0.439957
6-phosphogluconolactonase	9	32	14	O95336	6PGL_HUMAN	6-phosphogluconolactonase	PGLS	PGLS	SALIVA Proteomic	brown	0.110346	0.722458	0.713629	0.388799	0.264074
Keratin,.type.I.cuticular.Ha3-II	3	5	4	Q14525	KT33B_HUMAN	Keratin, type I cuticular Ha3-II	KRT33B HHA3-II HKA3B KRTHA3B	KRT33B	SALIVA Proteomic	turquoise	0.295642	0.440186	0.336581	0.343767	-0.115307
Tumor-associated.calcium.signal.transducer.2	10	13	5	P09758	TACD2_HUMAN	Tumor-associated calcium signal transducer 2	TACSTD2 GA733-1 M1S1 TROP2	TACSTD2	SALIVA Proteomic	blue	0.239294	-0.00785254	-0.0859412	0.070543	0.0208007
Lactoperoxidase	20	40	20	P22079	PERL_HUMAN	Lactoperoxidase	LPO SAPX	LPO	SALIVA Proteomic	yellow	-0.485547	-0.105234	0.209298	-0.341444	0.724489
Glutathione.S-transferase.P	20	40	20	P09211	GSTP1_HUMAN	Glutathione S-transferase P	GSTP1 FAEES3 GST3	GSTP1	SALIVA Proteomic	green	-0.166935	0.74034	0.923536	0.228677	0.322067
Putative.inactive.carboxylesterase.4	12	24	12	Q9UKY3	CES1P_HUMAN	Putative inactive carboxylesterase 4	CES1P1 CES4	CES1P1	SALIVA Proteomic	brown	0.110794	0.537757	0.507046	0.288107	-0.133631
Cystatin-B	20	40	20	P04080	CYTB_HUMAN	Cystatin-B	CSTB CST6 STFB	CSTB	SALIVA Proteomic	green	0.0105403	0.809797	0.942325	0.316741	0.286419
Angiotensinogen	5	19	9	P01019	ANGT_HUMAN	Angiotensinogen	AGT SERPINA8	AGT	SALIVA Proteomic	turquoise	0.135593	0.314759	0.23612	0.369389	0.157434
GTP-binding.nuclear.protein.Ran	13	22	12	P62826	RAN_HUMAN	GTP-binding nuclear protein Ran	RAN ARA24 OK/SW-cl.81	RAN	SALIVA Proteomic	brown	0.290408	0.682256	0.521906	0.501549	-0.208377
10.kDa.heat.shock.protein,.mitochondrial	15	29	16	P61604	CH10_HUMAN	10 kDa heat shock protein, mitochondrial	HSPE1	HSPE1	SALIVA Proteomic	brown	0.250581	0.741485	0.688719	0.455472	0.024295
Chitinase-3-like.protein.2	16	35	16	Q15782	CH3L2_HUMAN	Chitinase-3-like protein 2	CHI3L2	CHI3L2	SALIVA Proteomic	yellow	-0.0231894	0.335427	0.453297	0.0663288	0.500474
Malate.dehydrogenase,.mitochondrial	18	35	19	P40926	MDHM_HUMAN	Malate dehydrogenase, mitochondrial	MDH2	MDH2	SALIVA Proteomic	brown	0.304786	0.790916	0.665057	0.521169	-0.116754
Calreticulin	20	30	20	P27797	CALR_HUMAN	Calreticulin	CALR CRTC	CALR	SALIVA Proteomic	blue	0.600279	0.4205	0.144989	0.505536	-0.335425
Clusterin	20	40	20	P10909	CLUS_HUMAN	Clusterin	CLU APOJ CLI KUB1 AAG4	CLU	SALIVA Proteomic	yellow	-0.073291	0.137237	0.303823	-0.0778185	0.66291
Keratin,.type.I.cytoskeletal.15	20	38	19	P19012	K1C15_HUMAN	Keratin, type I cytoskeletal 15	KRT15 KRTB	KRT15	SALIVA Proteomic	blue	0.566964	0.285175	0.0224585	0.501256	-0.234866
Phospholipid.transfer.protein	17	39	18	P55058	PLTP_HUMAN	Phospholipid transfer protein	PLTP	PLTP	SALIVA Proteomic	yellow	-0.339126	-0.0648867	0.257331	-0.344638	0.72165
Myosin-14	13	3	8	Q7Z406	MYH14_HUMAN	Myosin-14	MYH14 KIAA2034 FP17425	MYH14	SALIVA Proteomic	blue	0.779369	0.277967	-0.172969	0.658462	-0.583588
Tubulin.alpha-1A.chain	16	13	12	Q71U36	TBA1A_HUMAN	Tubulin alpha-1A chain	TUBA1A TUBA3	TUBA1A	SALIVA Proteomic	blue	0.796133	0.420434	0.0353443	0.643167	-0.324426
Tubulin.alpha-1B.chain	16	13	12	P68363	TBA1B_HUMAN	Tubulin alpha-1B chain	TUBA1B	TUBA1B	SALIVA Proteomic	blue	0.800746	0.437122	0.0386655	0.663504	-0.341396
Tubulin.alpha-1C.chain	16	13	12	Q9BQE3	TBA1C_HUMAN	Tubulin alpha-1C chain	TUBA1C TUBA6	TUBA1C	SALIVA Proteomic	blue	0.777054	0.381341	-0.0183943	0.635151	-0.347341
IgGFc-binding.protein	20	40	20	Q9Y6R7	FCGBP_HUMAN	IgGFc-binding protein	FCGBP	FCGBP	SALIVA Proteomic	turquoise	0.118297	0.235286	0.210581	0.18164	0.33212
Galectin-3	19	37	19	P17931	LEG3_HUMAN	Galectin-3	LGALS3 MAC2	LGALS3	SALIVA Proteomic	brown	0.454008	0.78956	0.65916	0.585117	-0.0498797
Peptidyl-prolyl.cis-trans.isomerase.B	20	40	20	P23284	PPIB_HUMAN	Peptidyl-prolyl cis-trans isomerase B	PPIB CYPB	PPIB	SALIVA Proteomic	yellow	-0.337404	0.1354	0.388552	-0.201781	0.615649
Putative.DNA-binding.protein.inhibitor.ID-2B	18	33	16	Q14602	ID2B_HUMAN	Putative DNA-binding protein inhibitor ID-2B	ID2B	ID2B	SALIVA Proteomic	brown	0.0713559	0.29701	0.309407	0.120803	0.348749
Ras.GTPase-activating-like.protein.IQGAP1	10	7	10	P46940	IQGA1_HUMAN	Ras GTPase-activating-like protein IQGAP1	IQGAP1 KIAA0051	IQGAP1	SALIVA Proteomic	turquoise	0.556627	0.399017	0.0598122	0.61475	-0.268208
Complement.factor.H	19	35	18	P08603	CFAH_HUMAN	Complement factor H	CFH HF HF1 HF2	CFH	SALIVA Proteomic	turquoise	0.0312315	0.103391	0.098709	0.0766159	0.313508
Isocitrate.dehydrogenase.[NADP].cytoplasmic	19	34	20	O75874	IDHC_HUMAN	Isocitrate dehydrogenase [NADP] cytoplasmic	IDH1 PICD	IDH1	SALIVA Proteomic	brown	0.349519	0.847441	0.635994	0.614477	-0.117228
Putative.fatty.acid-binding.protein.5-like.protein.3	20	40	20	A8MUU1	FB5L3_HUMAN	Putative fatty acid-binding protein 5-like protein 3	FABP5P3 FABP5L3	FABP5P3	SALIVA Proteomic	green	-0.132089	0.331667	0.502953	0.0323126	0.229591
14-3-3.protein.gamma	10	19	10	P61981	1433G_HUMAN	14-3-3 protein gamma	YWHAG	YWHAG	SALIVA Proteomic	turquoise	0.425417	0.593525	0.375022	0.614499	-0.119722
BPI.fold-containing.family.B.member.2	20	40	20	Q8N4F0	BPIB2_HUMAN	BPI fold-containing family B member 2	BPIFB2 BPIL1 C20orf184 LPLUNC2 UNQ2489/PRO5776	BPIFB2	SALIVA Proteomic	yellow	0.0579028	0.298447	0.351183	0.0990805	0.468169
Heat.shock.protein.HSP.90-alpha	18	25	15	P07900	HS90A_HUMAN	Heat shock protein HSP 90-alpha	HSP90AA1 HSP90A HSPC1 HSPCA	HSP90AA1	SALIVA Proteomic	turquoise	0.703954	0.678574	0.294541	0.752581	-0.356507
Pancreatic.alpha-amylase	20	40	20	P04746	AMYP_HUMAN	Pancreatic alpha-amylase	AMY2A	AMY2A	SALIVA Proteomic	yellow	-0.196854	-0.119866	0.052806	-0.208423	0.318878
Glucosidase.2.subunit.beta	17	36	20	P14314	GLU2B_HUMAN	Glucosidase 2 subunit beta	PRKCSH G19P1	PRKCSH	SALIVA Proteomic	brown	-0.086733	0.0345399	0.122265	-0.11377	0.0649877
Calmodulin-like.protein.3	20	40	20	P27482	CALL3_HUMAN	Calmodulin-like protein 3	CALML3	CALML3	SALIVA Proteomic	green	0.152217	0.815924	0.864649	0.397783	0.150217
Acyl-CoA-binding.protein	20	40	20	P07108	ACBP_HUMAN	Acyl-CoA-binding protein	DBI	DBI	SALIVA Proteomic	green	0.20458	0.865847	0.882215	0.475215	0.222496
Fatty.acid-binding.protein,.epidermal	20	40	20						SALIVA Proteomic	green	-0.0235239	0.659554	0.780913	0.254364	0.222076
Elongation.factor.1-delta	5	9	3	P29692	EF1D_HUMAN	Elongation factor 1-delta	EEF1D EF1D	EEF1D	SALIVA Proteomic	turquoise	0.241337	0.184681	-0.0481549	0.331907	-0.305478
BPI.fold-containing.family.A.member.1	17	16	18	Q9NP55	BPIA1_HUMAN	BPI fold-containing family A member 1	BPIFA1 LUNX NASG PLUNC SPLUNC1 SPURT UNQ787/PRO1606	BPIFA1	SALIVA Proteomic	blue	0.602701	0.176157	-0.110368	0.361484	-0.252365
Calumenin	19	40	20	O43852	CALU_HUMAN	Calumenin	CALU	CALU	SALIVA Proteomic	brown	0.07408	0.285849	0.268876	0.205183	0.360153
Alpha-amylase.1	20	40	20						SALIVA Proteomic	yellow	-0.206623	-0.130732	0.0438902	-0.216174	0.313221
Liver.carboxylesterase.1	18	40	19	P23141	EST1_HUMAN	Liver carboxylesterase 1	CES1 CES2 SES1	CES1	SALIVA Proteomic	brown	0.0750144	0.51426	0.562773	0.256554	0.00444267
Neuroblast.differentiation-associated.protein.AHNAK	11	22	11	Q09666	AHNK_HUMAN	Neuroblast differentiation-associated protein AHNAK	AHNAK PM227	AHNAK	SALIVA Proteomic	brown	0.15658	0.431547	0.377984	0.22993	-0.182628
Triosephosphate.isomerase	20	40	20	P60174	TPIS_HUMAN	Triosephosphate isomerase	TPI1 TPI	TPI1	SALIVA Proteomic	green	0.122068	0.854793	0.885208	0.474576	0.13983
Dystroglycan	3	13	10						SALIVA Proteomic	brown	0.0667011	0.329974	0.316718	0.182526	0.398919
Macrophage.migration.inhibitory.factor	20	40	20	P14174	MIF_HUMAN	Macrophage migration inhibitory factor	MIF GLIF MMIF	MIF	SALIVA Proteomic	green	-0.0291955	0.756223	0.878903	0.314877	0.253008
Nicotinamide.phosphoribosyltransferase	18	19	15	P43490	NAMPT_HUMAN	Nicotinamide phosphoribosyltransferase	NAMPT PBEF PBEF1	NAMPT	SALIVA Proteomic	turquoise	0.724858	0.543886	0.0997239	0.820997	-0.344698
Eukaryotic.translation.initiation.factor.6	5	15	9	P56537	IF6_HUMAN	Eukaryotic translation initiation factor 6	EIF6 EIF3A ITGB4BP OK/SW-cl.27	EIF6	SALIVA Proteomic	brown	0.0677369	0.32201	0.329462	0.180884	-0.00303532
Mammaglobin-B	16	40	18	O75556	SG2A1_HUMAN	Mammaglobin-B	SCGB2A1 LIPHC MGB2 UGB3	SCGB2A1	SALIVA Proteomic	yellow	-0.118096	-0.109864	0.038767	-0.238186	0.344508
Chitotriosidase-1	14	9	10	Q13231	CHIT1_HUMAN	Chitotriosidase-1	CHIT1	CHIT1	SALIVA Proteomic	turquoise	0.630634	0.271076	-0.14263	0.615681	-0.460049
Cytidine.deaminase	19	25	15	P32320	CDD_HUMAN	Cytidine deaminase	CDA CDD	CDA	SALIVA Proteomic	turquoise	0.59444	0.589284	0.188468	0.783219	-0.35833
Cocaine.esterase	19	38	18	O00748	EST2_HUMAN	Cocaine esterase	CES2 ICE	CES2	SALIVA Proteomic	brown	0.19558	0.81954	0.789164	0.46904	0.0231928
Interleukin-36.gamma	5	8	5	Q9NZH8	IL36G_HUMAN	Interleukin-36 gamma	IL36G IL1E IL1F9 IL1H1 IL1RP2 UNQ2456/PRO5737	IL36G	SALIVA Proteomic	turquoise	0.320149	0.490666	0.345758	0.452417	-0.0163134
Di-N-acetylchitobiase	13	30	19	Q01459	DIAC_HUMAN	Di-N-acetylchitobiase	CTBS CTB	CTBS	SALIVA Proteomic	brown	0.00852819	0.0858333	0.132771	0.0176216	0.279637
Tubulin-specific.chaperone.A	13	29	14	O75347	TBCA_HUMAN	Tubulin-specific chaperone A	TBCA	TBCA	SALIVA Proteomic	brown	0.223792	0.673696	0.650405	0.409374	0.0373405
6-phosphogluconate.dehydrogenase,.decarboxylating	20	40	20	P52209	6PGD_HUMAN	6-phosphogluconate dehydrogenase, decarboxylating	PGD PGDH	PGD	SALIVA Proteomic	brown	0.385812	0.755953	0.568809	0.613226	0.0215119
Non-secretory.ribonuclease	16	17	10	P10153	RNAS2_HUMAN	Non-secretory ribonuclease	RNASE2 EDN RNS2	RNASE2	SALIVA Proteomic	turquoise	0.528001	0.417818	0.0568279	0.714962	-0.271067
Serum.amyloid.A-1.protein	16	38	18	P0DJI8	SAA1_HUMAN	Serum amyloid A-1 protein	SAA1	SAA1	SALIVA Proteomic	yellow	-0.320605	-0.118169	0.100333	-0.29182	0.62546
Tubulin.alpha-3C/D.chain	13	13	12						SALIVA Proteomic	blue	0.725757	0.459508	0.1365	0.635068	-0.141831
Tubulin.alpha-3E.chain	13	13	12	Q6PEY2	TBA3E_HUMAN	Tubulin alpha-3E chain	TUBA3E	TUBA3E	SALIVA Proteomic	blue	0.719034	0.459174	0.115528	0.678745	-0.163446
Tubulin.alpha-4A.chain	13	13	12	P68366	TBA4A_HUMAN	Tubulin alpha-4A chain	TUBA4A TUBA1	TUBA4A	SALIVA Proteomic	blue	0.690811	0.451031	0.157132	0.597268	-0.117842
SH3.domain-binding.glutamic.acid-rich-like.protein.3	20	40	20	Q9H299	SH3L3_HUMAN	SH3 domain-binding glutamic acid-rich-like protein 3	SH3BGRL3 P1725	SH3BGRL3	SALIVA Proteomic	green	0.0207194	0.718302	0.80091	0.385111	0.403
C-X-C.motif.chemokine.5	10	27	11	P42830	CXCL5_HUMAN	C-X-C motif chemokine 5	CXCL5 ENA78 SCYB5	CXCL5	SALIVA Proteomic	turquoise	0.144191	0.24236	0.214492	0.202008	0.192506
Involucrin	20	40	20	P07476	INVO_HUMAN	Involucrin	IVL	IVL	SALIVA Proteomic	green	-0.0859968	0.45136	0.627744	0.0499533	0.254298
Carbonic.anhydrase.6	20	40	20	P23280	CAH6_HUMAN	Carbonic anhydrase 6	CA6	CA6	SALIVA Proteomic	yellow	-0.304628	-0.137054	0.0784926	-0.278792	0.467245
Apolipoprotein.D	9	4	5	P05090	APOD_HUMAN	Apolipoprotein D	APOD	APOD	SALIVA Proteomic	blue	0.346881	0.133471	-0.118807	0.280844	-0.406309
Spectrin.beta.chain,.non-erythrocytic.5	20	32	20	Q9NRC6	SPTN5_HUMAN	Spectrin beta chain, non-erythrocytic 5	SPTBN5 BSPECV HUBSPECV HUSPECV	SPTBN5	SALIVA Proteomic	yellow	-0.0896337	-0.290517	-0.295198	-0.181292	-0.0994996
Thyroid.receptor-interacting.protein.11	6	6	8	Q15643	TRIPB_HUMAN	Thyroid receptor-interacting protein 11	TRIP11 CEV14	TRIP11	SALIVA Proteomic	blue	0.29511	0.0495717	-0.0858896	0.163285	-0.0969749
Tubulin.polymerization-promoting.protein.family.member.3	4	15	9	Q9BW30	TPPP3_HUMAN	Tubulin polymerization-promoting protein family member 3	TPPP3 CGI-38	TPPP3	SALIVA Proteomic	brown	0.12378	0.492796	0.444727	0.293774	0.052639
Guanylate-binding.protein.6	10	9	4	Q6ZN66	GBP6_HUMAN	Guanylate-binding protein 6	GBP6	GBP6	SALIVA Proteomic	turquoise	0.36135	0.394519	0.158707	0.447672	-0.294066
Leukocyte.elastase.inhibitor	20	40	20	P30740	ILEU_HUMAN	Leukocyte elastase inhibitor	SERPINB1 ELANH2 MNEI PI2	SERPINB1	SALIVA Proteomic	brown	0.326935	0.800798	0.651894	0.542222	0.087132
Myosin-11	13	3	8	P35749	MYH11_HUMAN	Myosin-11	MYH11 KIAA0866	MYH11	SALIVA Proteomic	blue	0.815048	0.275963	-0.173536	0.666114	-0.566479
Ribonuclease.pancreatic	2	24	6	P07998	RNAS1_HUMAN	Ribonuclease pancreatic	RNASE1 RIB1 RNS1	RNASE1	SALIVA Proteomic	yellow	-0.266905	-0.110792	0.0369538	-0.181652	0.496509
Uteroglobin	5	6	10	P11684	UTER_HUMAN	Uteroglobin	SCGB1A1 CC10 CCSP UGB	SCGB1A1	SALIVA Proteomic	blue	0.345673	-0.00398071	-0.191896	0.14812	-0.159791
Carboxypeptidase.E	18	36	19	P16870	CBPE_HUMAN	Carboxypeptidase E	CPE	CPE	SALIVA Proteomic	turquoise	0.173992	0.244683	0.206217	0.172012	0.212369
Alpha-1-acid.glycoprotein.2	19	39	20	P19652	A1AG2_HUMAN	Alpha-1-acid glycoprotein 2	ORM2 AGP2	ORM2	SALIVA Proteomic	turquoise	0.128386	0.422446	0.260425	0.485104	0.0402313
Carboxypeptidase.D	8	18	5	O75976	CBPD_HUMAN	Carboxypeptidase D	CPD	CPD	SALIVA Proteomic	brown	-0.110122	-0.0679248	0.0382629	-0.233316	0.168172
Furin	17	40	19	P09958	FURIN_HUMAN	Furin	FURIN FUR PACE PCSK3	FURIN	SALIVA Proteomic	yellow	-0.371253	-0.0932475	0.189897	-0.324851	0.584662
Plasminogen	16	22	9	P00747	PLMN_HUMAN	Plasminogen	PLG	PLG	SALIVA Proteomic	turquoise	0.38135	0.362566	0.0799703	0.545403	-0.168577
Lysosome-associated.membrane.glycoprotein.2	15	2	8	P13473	LAMP2_HUMAN	Lysosome-associated membrane glycoprotein 2	LAMP2	LAMP2	SALIVA Proteomic	blue	0.750567	0.201205	-0.239513	0.576835	-0.512762
Protein.ABHD14B	11	28	16						SALIVA Proteomic	brown	0.120793	0.534922	0.544528	0.228521	0.158436
Secreted.Ly-6/uPAR-related.protein.1	19	38	20	P55000	SLUR1_HUMAN	Secreted Ly-6/uPAR-related protein 1	SLURP1 ARS	SLURP1	SALIVA Proteomic	brown	0.346478	0.566724	0.415769	0.424987	-0.122393
Fibromodulin	2	6	5	Q06828	FMOD_HUMAN	Fibromodulin	FMOD FM SLRR2E	FMOD	SALIVA Proteomic	turquoise	0.236908	0.208606	0.143072	0.171458	0.107716
Small.proline-rich.protein.2A	19	40	20	P35326	SPR2A_HUMAN	Small proline-rich protein 2A	SPRR2A	SPRR2A	SALIVA Proteomic	brown	0.119986	0.537356	0.522105	0.289711	0.206873
Transthyretin	18	40	20	P02766	TTHY_HUMAN	Transthyretin	TTR PALB	TTR	SALIVA Proteomic	turquoise	0.210511	0.399143	0.219394	0.483212	0.118181
DnaJ.homolog.subfamily.C.member.3	7	4	8	Q13217	DNJC3_HUMAN	DnaJ homolog subfamily C member 3	DNAJC3 P58IPK PRKRI	DNAJC3	SALIVA Proteomic	blue	0.576144	0.256566	0.0226024	0.431118	-0.240787
Epididymal.secretory.protein.E1	18	38	19						SALIVA Proteomic	turquoise	0.297719	0.571271	0.416728	0.511237	0.146368
Putative.tubulin-like.protein.alpha-4B	4	7	7	Q9H853	TBA4B_HUMAN	Putative tubulin-like protein alpha-4B	TUBA4B TUBA4	TUBA4B	SALIVA Proteomic	turquoise	0.44439	0.355727	0.131078	0.432959	-0.0617287
Leucine-rich.alpha-2-glycoprotein	20	40	20	P02750	A2GL_HUMAN	Leucine-rich alpha-2-glycoprotein	LRG1 LRG	LRG1	SALIVA Proteomic	brown	0.0808069	0.434479	0.36954	0.347671	0.275593
Arginase-1	11	2	4	P05089	ARGI1_HUMAN	Arginase-1	ARG1	ARG1	SALIVA Proteomic	blue	0.549276	0.177574	-0.16384	0.474498	-0.485374
Glia.maturation.factor.gamma	12	8	6	O60234	GMFG_HUMAN	Glia maturation factor gamma	GMFG	GMFG	SALIVA Proteomic	turquoise	0.411578	0.252215	0.0280152	0.439087	-0.218535
Melanotransferrin	14	30	15	P08582	TRFM_HUMAN	Melanotransferrin	MELTF MAP97 MFI2	MELTF	SALIVA Proteomic	turquoise	0.336432	0.494004	0.316104	0.525152	0.132454
Peripherin	7	5	6	P41219	PERI_HUMAN	Peripherin	PRPH NEF4 PRPH1	PRPH	SALIVA Proteomic	blue	0.395817	0.0379984	-0.147707	0.29387	-0.250322
Golgi.membrane.protein.1	17	36	19	Q8NBJ4	GOLM1_HUMAN	Golgi membrane protein 1	GOLM1 C9orf155 GOLPH2 PSEC0242 UNQ686/PRO1326	GOLM1	SALIVA Proteomic	brown	0.160733	0.341365	0.330426	0.216201	0.300599
60S.acidic.ribosomal.protein.P2	7	17	6						SALIVA Proteomic	brown	0.147998	0.467948	0.415	0.270395	0.0527348
Actin-related.protein.2/3.complex.subunit.5	15	6	10	O15511	ARPC5_HUMAN	Actin-related protein 2/3 complex subunit 5	ARPC5 ARC16	ARPC5	SALIVA Proteomic	blue	0.74793	0.398471	-0.0500652	0.702434	-0.525652
Beta-2-glycoprotein.1	15	36	15	P02749	APOH_HUMAN	Beta-2-glycoprotein 1	APOH B2G1	APOH	SALIVA Proteomic	turquoise	-0.0996004	0.131223	0.155421	0.164167	0.342339
Collagen.alpha-1(VI).chain	6	36	15	P12109	CO6A1_HUMAN	Collagen alpha-1(VI) chain	COL6A1	COL6A1	SALIVA Proteomic	yellow	-0.470456	-0.0471101	0.283569	-0.372569	0.748267
Pyruvate.kinase.PKLR	16	25	17	P30613	KPYR_HUMAN	Pyruvate kinase PKLR	PKLR PK1 PKL	PKLR	SALIVA Proteomic	turquoise	0.384581	0.601287	0.392754	0.561547	0.0516342
Peroxiredoxin-5,.mitochondrial	20	40	20	P30044	PRDX5_HUMAN	Peroxiredoxin-5, mitochondrial	PRDX5 ACR1 SBBI10	PRDX5	SALIVA Proteomic	brown	0.15308	0.861997	0.794031	0.537266	0.169458
Protein-glutamine.gamma-glutamyltransferase.E	20	40	20	Q08188	TGM3_HUMAN	Protein-glutamine gamma-glutamyltransferase E	TGM3	TGM3	SALIVA Proteomic	turquoise	0.585029	0.625097	0.401236	0.554033	-0.148273
Myosin.regulatory.light.polypeptide.9	8	4	5	P24844	MYL9_HUMAN	Myosin regulatory light polypeptide 9	MYL9 MLC2 MRLC1 MYRL2	MYL9	SALIVA Proteomic	turquoise	0.416616	0.285744	-0.0242376	0.455913	-0.404677
14-3-3.protein.epsilon	14	19	8	P62258	1433E_HUMAN	14-3-3 protein epsilon	YWHAE	YWHAE	SALIVA Proteomic	turquoise	0.576657	0.588333	0.347705	0.563793	-0.329467
Dipeptidyl.peptidase.1	18	38	20	P53634	CATC_HUMAN	Dipeptidyl peptidase 1	CTSC CPPI	CTSC	SALIVA Proteomic	brown	0.0652994	0.175661	0.185706	0.113717	0.39021
Alpha-2-HS-glycoprotein	18	39	18	P02765	FETUA_HUMAN	Alpha-2-HS-glycoprotein	AHSG FETUA PRO2743	AHSG	SALIVA Proteomic	turquoise	0.256312	0.37766	0.263478	0.397838	0.204072
Plastin-2	20	40	20	P13796	PLSL_HUMAN	Plastin-2	LCP1 PLS2	LCP1	SALIVA Proteomic	turquoise	0.199496	0.348159	0.197037	0.554528	0.129099
Desmoglein-3	20	40	20	P32926	DSG3_HUMAN	Desmoglein-3	DSG3 CDHF6	DSG3	SALIVA Proteomic	brown	0.243678	0.626837	0.61614	0.378342	0.236398
Vitamin.D-binding.protein	20	40	20	P02774	VTDB_HUMAN	Vitamin D-binding protein	GC	GC	SALIVA Proteomic	turquoise	0.345481	0.472925	0.227149	0.62126	-0.0118718
Complement.C1q.tumor.necrosis.factor-related.protein.3	16	20	14	Q9BXJ4	C1QT3_HUMAN	Complement C1q tumor necrosis factor-related protein 3	C1QTNF3 CTRP3 UNQ753/PRO1484	C1QTNF3	SALIVA Proteomic	turquoise	0.20423	0.101903	-0.00597021	0.171555	0.101158
Ly6/PLAUR.domain-containing.protein.3	20	40	20	O95274	LYPD3_HUMAN	Ly6/PLAUR domain-containing protein 3	LYPD3 C4.4A UNQ491/PRO1007	LYPD3	SALIVA Proteomic	green	0.238262	0.806591	0.77388	0.461855	0.0639057
Granulins	20	40	20						SALIVA Proteomic	turquoise	0.426222	0.495113	0.204226	0.609806	-0.0148016
Submaxillary.gland.androgen-regulated.protein.3A	7	29	8	Q99954	SMR3A_HUMAN	Submaxillary gland androgen-regulated protein 3A	SMR3A PBI PROL5	SMR3A	SALIVA Proteomic	yellow	-0.579364	-0.285473	-0.015983	-0.436124	0.505086
Mannosyl-oligosaccharide.1,2-alpha-mannosidase.IA	11	25	14	P33908	MA1A1_HUMAN	Mannosyl-oligosaccharide 1,2-alpha-mannosidase IA	MAN1A1	MAN1A1	SALIVA Proteomic	yellow	-0.00489626	0.156405	0.239583	-0.0469051	0.444691
F-actin-capping.protein.subunit.alpha-2	14	25	8	P47755	CAZA2_HUMAN	F-actin-capping protein subunit alpha-2	CAPZA2	CAPZA2	SALIVA Proteomic	turquoise	0.260867	0.536566	0.392762	0.494054	0.0319962
Proteasome.activator.complex.subunit.1	6	24	8	Q06323	PSME1_HUMAN	Proteasome activator complex subunit 1	PSME1 IFI5111	PSME1	SALIVA Proteomic	brown	-0.0522824	0.217308	0.256437	0.139072	0.122035
D-dopachrome.decarboxylase-like.protein	14	30	15	A6NHG4	DDTL_HUMAN	D-dopachrome decarboxylase-like protein	DDTL	DDTL	SALIVA Proteomic	turquoise	0.253623	0.46425	0.278791	0.514179	-0.11774
Prominin-1;.AltName:.Antigen.AC133	4	14	7						SALIVA Proteomic	brown	-0.00693355	0.0561887	0.126544	-0.0446007	0.196332
Heat.shock.cognate.71.kDa.protein	20	40	20	P11142	HSP7C_HUMAN	Heat shock cognate 71 kDa protein	HSPA8 HSC70 HSP73 HSPA10	HSPA8	SALIVA Proteomic	brown	0.273156	0.875998	0.776782	0.600982	0.0693092
Plastin-3	20	35	19	P13797	PLST_HUMAN	Plastin-3	PLS3	PLS3	SALIVA Proteomic	brown	0.44691	0.823014	0.554418	0.651097	-0.180933
Ceruloplasmin	20	38	19	P00450	CERU_HUMAN	Ceruloplasmin	CP	CP	SALIVA Proteomic	turquoise	0.409853	0.543222	0.291718	0.603735	0.00266162
Myosin.regulatory.light.chain.12A	18	19	13	P19105	ML12A_HUMAN	Myosin regulatory light chain 12A	MYL12A MLCB MRLC3 RLC	MYL12A	SALIVA Proteomic	turquoise	0.705384	0.504473	0.0676178	0.803392	-0.406661
Myosin.regulatory.light.chain.12B	18	19	13	O14950	ML12B_HUMAN	Myosin regulatory light chain 12B	MYL12B MRLC2 MYLC2B	MYL12B	SALIVA Proteomic	turquoise	0.691838	0.519293	0.0842604	0.774383	-0.383598
Serpin.B3	20	40	20	P29508	SPB3_HUMAN	Serpin B3	SERPINB3 SCCA SCCA1	SERPINB3	SALIVA Proteomic	brown	0.248447	0.732877	0.653676	0.442778	-0.00965508
Cornulin	20	40	20	Q9UBG3	CRNN_HUMAN	Cornulin	CRNN C1orf10 DRC1 PDRC1 SEP53	CRNN	SALIVA Proteomic	brown	0.231468	0.764653	0.720194	0.425549	0.0609919
Heat.shock-related.70.kDa.protein.2	19	40	20	P54652	HSP72_HUMAN	Heat shock-related 70 kDa protein 2	HSPA2	HSPA2	SALIVA Proteomic	brown	0.17356	0.867808	0.831864	0.528883	0.129043
Grancalcin	15	9	11	P28676	GRAN_HUMAN	Grancalcin	GCA GCL	GCA	SALIVA Proteomic	blue	0.532408	0.0813361	-0.189266	0.335185	-0.334733
Glutaminyl-peptide.cyclotransferase	17	15	10	Q16769	QPCT_HUMAN	Glutaminyl-peptide cyclotransferase	QPCT	QPCT	SALIVA Proteomic	turquoise	0.424861	0.180777	-0.066443	0.42281	-0.0702855
78.kDa.glucose-regulated.protein	20	40	20						SALIVA Proteomic	brown	0.329873	0.903967	0.782952	0.574123	-0.0165919
Glyceraldehyde-3-phosphate.dehydrogenase	20	40	20	P04406	G3P_HUMAN	Glyceraldehyde-3-phosphate dehydrogenase	GAPDH GAPD CDABP0047 OK/SW-cl.12	GAPDH	SALIVA Proteomic	brown	0.221286	0.753037	0.650787	0.59195	0.0499894
Synaptic.vesicle.membrane.protein.VAT-1.homolog	15	3	12	Q99536	VAT1_HUMAN	Synaptic vesicle membrane protein VAT-1 homolog	VAT1	VAT1	SALIVA Proteomic	blue	0.754839	0.154588	-0.292197	0.576164	-0.68232
V-type.proton.ATPase.subunit.S1	9	26	11	Q15904	VAS1_HUMAN	V-type proton ATPase subunit S1	ATP6AP1 ATP6IP1 ATP6S1 VATPS1 XAP3	ATP6AP1	SALIVA Proteomic	yellow	-0.058177	0.322556	0.398894	0.07718	0.503866
Peroxiredoxin-1	20	40	20	Q06830	PRDX1_HUMAN	Peroxiredoxin-1	PRDX1 PAGA PAGB TDPX2	PRDX1	SALIVA Proteomic	green	0.208529	0.86236	0.845124	0.462797	0.0404341
D-dopachrome.decarboxylase	18	36	19	P30046	DOPD_HUMAN	D-dopachrome decarboxylase	DDT	DDT	SALIVA Proteomic	brown	0.289625	0.701244	0.543939	0.60241	-0.0335791
Methylmalonic.aciduria.type.A.protein,.mitochondrial	20	40	20	Q8IVH4	MMAA_HUMAN	Methylmalonic aciduria type A protein, mitochondrial	MMAA	MMAA	SALIVA Proteomic	yellow	-0.0874235	-0.0316357	0.0652527	-0.0908178	0.235181
Histidine.triad.nucleotide-binding.protein.1	18	38	19						SALIVA Proteomic	brown	0.305129	0.805682	0.668938	0.578273	-0.0585423
Adenosylhomocysteinase	20	32	16	P23526	SAHH_HUMAN	Adenosylhomocysteinase	AHCY SAHH	AHCY	SALIVA Proteomic	brown	0.15443	0.535175	0.469918	0.319488	-0.194005
Annexin.A1	19	22	16	P04083	ANXA1_HUMAN	Annexin A1	ANXA1 ANX1 LPC1	ANXA1	SALIVA Proteomic	blue	0.812319	0.525799	0.0993084	0.720535	-0.493795
Myosin-9	17	12	14	P35579	MYH9_HUMAN	Myosin-9	MYH9	MYH9	SALIVA Proteomic	blue	0.815422	0.325392	-0.129526	0.646258	-0.565403
Nucleoside.diphosphate.kinase.B	14	25	15	P22392	NDKB_HUMAN	Nucleoside diphosphate kinase B	NME2 NM23B	NME2	SALIVA Proteomic	brown	0.497565	0.770151	0.471634	0.654927	-0.189441
BPI.fold-containing.family.B.member.1	20	39	20	Q8TDL5	BPIB1_HUMAN	BPI fold-containing family B member 1	BPIFB1 C20orf114 LPLUNC1 UNQ706/PRO1357	BPIFB1	SALIVA Proteomic	blue	0.737656	0.344323	0.00513671	0.535005	-0.260436
Complement.factor.B	15	23	16	P00751	CFAB_HUMAN	Complement factor B	CFB BF BFD	CFB	SALIVA Proteomic	turquoise	0.409848	0.457122	0.207133	0.542101	0.0425537
Purine.nucleoside.phosphorylase	19	32	17	P00491	PNPH_HUMAN	Purine nucleoside phosphorylase	PNP NP	PNP	SALIVA Proteomic	turquoise	0.649991	0.766336	0.353426	0.845784	-0.334985
Secreted.frizzled-related.protein.1	14	20	19	Q8N474	SFRP1_HUMAN	Secreted frizzled-related protein 1	SFRP1 FRP FRP1 SARP2	SFRP1	SALIVA Proteomic	blue	0.397704	0.158017	-0.00905344	0.209599	-0.145432
Delta.and.Notch-like.epidermal.growth.factor-related.receptor	15	40	18	Q8NFT8	DNER_HUMAN	Delta and Notch-like epidermal growth factor-related receptor	DNER BET UNQ262/PRO299	DNER	SALIVA Proteomic	yellow	-0.50807	-0.269549	0.127739	-0.504966	0.579799
Filaggrin	17	31	17	P20930	FILA_HUMAN	Filaggrin	FLG	FLG	SALIVA Proteomic	turquoise	0.214557	0.209402	0.119733	0.263406	0.00486252
Non-histone.chromosomal.protein.HMG-17	14	18	13	P05204	HMGN2_HUMAN	Non-histone chromosomal protein HMG-17	HMGN2 HMG17	HMGN2	SALIVA Proteomic	turquoise	0.584041	0.279426	-0.0619707	0.623077	-0.349371
Na(+)/H(+).exchange.regulatory.cofactor.NHE-RF1	7	34	14	O14745	NHRF1_HUMAN	Na(+)/H(+) exchange regulatory cofactor NHE-RF1	NHERF1 NHERF SLC9A3R1	NHERF1	SALIVA Proteomic	green	-0.090818	0.638987	0.810837	0.202514	0.488691
Calmodulin-like.protein.5	19	40	20	Q9NZT1	CALL5_HUMAN	Calmodulin-like protein 5	CALML5 CLSP	CALML5	SALIVA Proteomic	brown	0.215024	0.717259	0.705197	0.449807	0.0657387
Cathepsin.S	11	10	9	P25774	CATS_HUMAN	Cathepsin S	CTSS	CTSS	SALIVA Proteomic	blue	0.446408	0.234666	0.0298855	0.351284	-0.147894
Transitional.endoplasmic.reticulum.ATPase	12	9	9	P55072	TERA_HUMAN	Transitional endoplasmic reticulum ATPase	VCP HEL-220 HEL-S-70	VCP	SALIVA Proteomic	blue	0.597905	0.392823	0.0824032	0.531888	-0.498456
Tryptophan--tRNA.ligase,.cytoplasmic	7	7	7	P23381	SYWC_HUMAN	Tryptophan--tRNA ligase, cytoplasmic	WARS1 IFI53 WARS WRS	WARS1	SALIVA Proteomic	turquoise	0.379897	0.341971	0.116267	0.483684	-0.0931883
Mesothelin	6	5	13	Q13421	MSLN_HUMAN	Mesothelin	MSLN MPF	MSLN	SALIVA Proteomic	blue	0.387762	0.266566	0.0830929	0.321134	-0.0253947
Neutrophil.collagenase	20	39	20	P22894	MMP8_HUMAN	Neutrophil collagenase	MMP8 CLG1	MMP8	SALIVA Proteomic	turquoise	0.365833	0.178135	-0.0906857	0.520687	-0.263298
Phosphoglycerate.mutase.2	20	40	20	P15259	PGAM2_HUMAN	Phosphoglycerate mutase 2	PGAM2 PGAMM	PGAM2	SALIVA Proteomic	brown	0.509955	0.820127	0.503078	0.769698	-0.233487
Receptor-type.tyrosine-protein.phosphatase.C	4	2	2	P08575	PTPRC_HUMAN	Receptor-type tyrosine-protein phosphatase C	PTPRC CD45	PTPRC	SALIVA Proteomic	blue	0.250559	0.0415335	-0.0321108	0.162272	-0.0352889
Cofilin-2	20	35	20	Q9Y281	COF2_HUMAN	Cofilin-2	CFL2	CFL2	SALIVA Proteomic	brown	0.433043	0.734942	0.453752	0.688373	-0.063179
Isocitrate.dehydrogenase.[NADP],.mitochondrial	19	31	11	P48735	IDHP_HUMAN	Isocitrate dehydrogenase [NADP], mitochondrial	IDH2	IDH2	SALIVA Proteomic	brown	0.304125	0.69299	0.504096	0.549115	-0.108787
Putative.heat.shock.70.kDa.protein.7	20	40	20	P48741	HSP77_HUMAN	Putative heat shock 70 kDa protein 7	HSPA7 HSP70B	HSPA7	SALIVA Proteomic	brown	0.461032	0.920436	0.648537	0.789678	-0.200037
Tetraspanin-1	1	2	7	O60635	TSN1_HUMAN	Tetraspanin-1	TSPAN1	TSPAN1	SALIVA Proteomic	blue	0.339457	0.245885	0.117509	0.284383	-0.084868
Plasminogen.activator.inhibitor.2	1	28	9	P05120	PAI2_HUMAN	Plasminogen activator inhibitor 2	SERPINB2 PAI2 PLANH2	SERPINB2	SALIVA Proteomic	green	-0.22728	0.546226	0.777499	0.0392417	0.322651
Serpin.B10	11	6	0	P48595	SPB10_HUMAN	Serpin B10	SERPINB10 PI10	SERPINB10	SALIVA Proteomic	turquoise	0.267382	0.143955	-0.0433062	0.29761	-0.155753
Cofilin-1	20	37	20	P23528	COF1_HUMAN	Cofilin-1	CFL1 CFL	CFL1	SALIVA Proteomic	brown	0.414831	0.717047	0.44645	0.650547	-0.0543521
Protein.disulfide-isomerase.A3	17	24	14	P30101	PDIA3_HUMAN	Protein disulfide-isomerase A3	PDIA3 ERP57 ERP60 GRP58	PDIA3	SALIVA Proteomic	turquoise	0.64682	0.591787	0.211707	0.762318	-0.235023
Actin-related.protein.2	17	20	15	P61160	ARP2_HUMAN	Actin-related protein 2	ACTR2 ARP2	ACTR2	SALIVA Proteomic	blue	0.800385	0.488402	-0.00849311	0.85167	-0.530238
Apolipoprotein.A-IV	17	32	18	P06727	APOA4_HUMAN	Apolipoprotein A-IV	APOA4	APOA4	SALIVA Proteomic	turquoise	0.259663	0.185256	0.0991281	0.246625	-0.0070227
Prothymosin.alpha	11	12	10						SALIVA Proteomic	blue	0.434012	0.22752	0.0296208	0.341127	-0.127841
Neutrophil.gelatinase-associated.lipocalin	20	40	20	P80188	NGAL_HUMAN	Neutrophil gelatinase-associated lipocalin	LCN2 HNL NGAL	LCN2	SALIVA Proteomic	turquoise	0.235702	0.267955	0.0718867	0.433014	-0.140052
Lactoylglutathione.lyase	9	28	11	Q04760	LGUL_HUMAN	Lactoylglutathione lyase	GLO1	GLO1	SALIVA Proteomic	brown	0.110966	0.64735	0.598663	0.391836	0.215055
Acidic.leucine-rich.nuclear.phosphoprotein.32.family.member.A	11	1	8	P39687	AN32A_HUMAN	Acidic leucine-rich nuclear phosphoprotein 32 family member A	ANP32A C15orf1 LANP MAPM PHAP1	ANP32A	SALIVA Proteomic	blue	0.640429	0.201471	-0.217484	0.532764	-0.554234
Acidic.leucine-rich.nuclear.phosphoprotein.32.family.member.C	11	1	8						SALIVA Proteomic	blue	0.648537	0.177502	-0.203981	0.571729	-0.419059
Actin-related.protein.3	17	15	18	P61158	ARP3_HUMAN	Actin-related protein 3	ACTR3 ARP3	ACTR3	SALIVA Proteomic	blue	0.89134	0.513727	-0.00463837	0.842034	-0.496542
Kallikrein-12	5	5	6	Q9UKR0	KLK12_HUMAN	Kallikrein-12	KLK12 KLKL5 UNQ669/PRO1303	KLK12	SALIVA Proteomic	turquoise	0.241867	0.187162	0.0575768	0.232808	0.0598049
Lysozyme.C	20	40	20	P61626	LYSC_HUMAN	Lysozyme C	LYZ LZM	LYZ	SALIVA Proteomic	blue	0.00832439	-0.284839	-0.314343	-0.178792	0.0540618
Nucleoside.diphosphate.kinase.A	6	21	15	P15531	NDKA_HUMAN	Nucleoside diphosphate kinase A	NME1 NDPKA NM23	NME1	SALIVA Proteomic	brown	0.147229	0.587329	0.480739	0.379579	-0.0969993
Heterogeneous.nuclear.ribonucleoproteins.A2/B1	14	11	11	P22626	ROA2_HUMAN	Heterogeneous nuclear ribonucleoproteins A2/B1	HNRNPA2B1 HNRPA2B1	HNRNPA2B1	SALIVA Proteomic	blue	0.601118	0.211741	-0.164544	0.548535	-0.376495
Tubulin.alpha-8.chain	11	11	10	Q9NY65	TBA8_HUMAN	Tubulin alpha-8 chain	TUBA8 TUBAL2	TUBA8	SALIVA Proteomic	blue	0.678662	0.420391	0.136361	0.551585	-0.156337
CD44.antigen	19	37	20	P16070	CD44_HUMAN	CD44 antigen	CD44 LHR MDU2 MDU3 MIC4	CD44	SALIVA Proteomic	turquoise	0.346072	0.544196	0.34538	0.557881	0.0721157
Neutral.alpha-glucosidase.AB	18	25	15	Q14697	GANAB_HUMAN	Neutral alpha-glucosidase AB	GANAB G2AN KIAA0088	GANAB	SALIVA Proteomic	turquoise	0.570687	0.648877	0.311877	0.733895	-0.14261
Peroxiredoxin-2	19	37	18	P32119	PRDX2_HUMAN	Peroxiredoxin-2	PRDX2 NKEFB TDPX1	PRDX2	SALIVA Proteomic	brown	0.375995	0.687923	0.487927	0.571544	-0.286451
Vinculin	16	26	16	P18206	VINC_HUMAN	Vinculin	VCL	VCL	SALIVA Proteomic	turquoise	0.639265	0.539239	0.118178	0.760753	-0.398004
Hexokinase-3	12	21	17	P52790	HXK3_HUMAN	Hexokinase-3	HK3	HK3	SALIVA Proteomic	turquoise	0.190798	0.180797	0.108116	0.159601	0.0297211
Superoxide.dismutase.[Cu-Zn]	20	39	19	P00441	SODC_HUMAN	Superoxide dismutase [Cu-Zn]	SOD1	SOD1	SALIVA Proteomic	brown	0.513186	0.70651	0.454066	0.644823	-0.190884
Lactotransferrin	20	40	20	P02788	TRFL_HUMAN	Lactotransferrin	LTF GIG12 LF	LTF	SALIVA Proteomic	blue	0.353945	0.189356	0.0203119	0.280623	0.115029
Desmoglein-1	19	40	20	Q02413	DSG1_HUMAN	Desmoglein-1	DSG1 CDHF4	DSG1	SALIVA Proteomic	brown	0.344085	0.640374	0.573645	0.466872	0.101887
Hemopexin	20	40	20	P02790	HEMO_HUMAN	Hemopexin	HPX	HPX	SALIVA Proteomic	turquoise	0.409522	0.505912	0.196096	0.727262	-0.170448
Retinol-binding.protein.4	15	32	15	P02753	RET4_HUMAN	Retinol-binding protein 4	RBP4 PRO2222	RBP4	SALIVA Proteomic	turquoise	0.259778	0.329099	0.112299	0.475764	0.0539062
Beta-catenin-interacting.protein.1	8	17	6	Q9NSA3	CNBP1_HUMAN	Beta-catenin-interacting protein 1	CTNNBIP1 ICAT	CTNNBIP1	SALIVA Proteomic	turquoise	-0.0630097	-0.101692	-0.0356729	-0.145099	-0.150795
Protein/nucleic.acid.deglycase.DJ-1	18	32	19						SALIVA Proteomic	brown	0.484688	0.838357	0.544638	0.777346	-0.228343
Fibronectin	15	33	16	P02751	FINC_HUMAN	Fibronectin	FN1 FN	FN1	SALIVA Proteomic	brown	0.135158	0.661813	0.642328	0.375042	0.0461741
Myosin.light.chain.6B	14	17	13	P14649	MYL6B_HUMAN	Myosin light chain 6B	MYL6B MLC1SA	MYL6B	SALIVA Proteomic	blue	0.749813	0.498305	0.0699135	0.759762	-0.379368
Matrix.Gla.protein	7	9	10	P08493	MGP_HUMAN	Matrix Gla protein	MGP MGLAP GIG36	MGP	SALIVA Proteomic	turquoise	0.268395	0.228999	0.116342	0.217332	-0.126715
Alpha-enolase	20	40	20	P06733	ENOA_HUMAN	Alpha-enolase	ENO1 ENO1L1 MBPB1 MPB1	ENO1	SALIVA Proteomic	brown	0.412097	0.929269	0.734845	0.737963	-0.0959194
Moesin	20	38	20	P26038	MOES_HUMAN	Moesin	MSN	MSN	SALIVA Proteomic	turquoise	0.601838	0.676152	0.246874	0.806905	-0.342502
Peptidyl-prolyl.cis-trans.isomerase.A-like.4A	20	40	20	Q9Y536	PAL4A_HUMAN	Peptidyl-prolyl cis-trans isomerase A-like 4A	PPIAL4A COAS2 PPIAL4B	PPIAL4A	SALIVA Proteomic	brown	0.251987	0.784434	0.645713	0.624271	-0.0386041
14-3-3.protein.zeta/delta	20	39	20	P63104	1433Z_HUMAN	14-3-3 protein zeta/delta	YWHAZ	YWHAZ	SALIVA Proteomic	brown	0.393505	0.872172	0.662665	0.649944	-0.0924985
Peptidoglycan.recognition.protein.1	20	36	14	O75594	PGRP1_HUMAN	Peptidoglycan recognition protein 1	PGLYRP1 PGLYRP PGRP TNFSF3L SBBI68 UNQ639/PRO1269	PGLYRP1	SALIVA Proteomic	turquoise	0.342368	0.243619	-0.0650584	0.591171	-0.329442
SH3.domain-binding.glutamic.acid-rich-like.protein	20	35	20						SALIVA Proteomic	turquoise	0.465365	0.639171	0.291327	0.783738	-0.310236
Ribonuclease.inhibitor	14	30	15	P13489	RINI_HUMAN	Ribonuclease inhibitor	RNH1 PRI RNH	RNH1	SALIVA Proteomic	brown	0.376262	0.739987	0.5569	0.586758	-0.105738
ATP.synthase.subunit.beta,.mitochondrial	5	1	5	P06576	ATPB_HUMAN	ATP synthase subunit beta, mitochondrial	ATP5F1B ATP5B ATPMB ATPSB	ATP5F1B	SALIVA Proteomic	turquoise	0.377772	0.242021	0.0746048	0.317197	-0.208301
Adenosine.kinase	1	16	3	P55263	ADK_HUMAN	Adenosine kinase	ADK	ADK	SALIVA Proteomic	turquoise	0.144183	0.284101	0.23297	0.236376	-0.16968
Histone.H4	16	10	14	P62805	H4_HUMAN	Histone H4	H4C1 H4/A H4FA HIST1H4A; H4C2 H4/I H4FI HIST1H4B; H4C3 H4/G H4FG HIST1H4C; H4C4 H4/B H4FB HIST1H4D; H4C5 H4/J H4FJ HIST1H4E; H4C6 H4/C H4FC HIST1H4F; H4C8 H4/H H4FH HIST1H4H; H4C9 H4/M H4FM HIST1H4I; H4C11 H4/E H4FE HIST1H4J; H4C12 H4/D H4FD HIST1H4K; H4C13 H4/K H4FK HIST1H4L; H4C14 H4/N H4F2 H4FN HIST2H4 HIST2H4A; H4C15 H4/O H4FO HIST2H4B; H4C16 H4-16 HIST4H4	H4C1	SALIVA Proteomic	blue	0.909567	0.438355	-0.0229655	0.7172	-0.472638
Major.prion.protein	6	21	6	P04156	PRIO_HUMAN	Major prion protein	PRNP ALTPRP PRIP PRP	PRNP	SALIVA Proteomic	brown	0.0301015	0.237185	0.211752	0.124411	0.105804
Neutrophil.elastase	14	6	11	P08246	ELNE_HUMAN	Neutrophil elastase	ELANE ELA2	ELANE	SALIVA Proteomic	blue	0.801469	0.284005	-0.227951	0.701292	-0.648801
F-actin-capping.protein.subunit.alpha-1	17	28	16	P52907	CAZA1_HUMAN	F-actin-capping protein subunit alpha-1	CAPZA1	CAPZA1	SALIVA Proteomic	turquoise	0.299715	0.493891	0.337148	0.458577	-0.108025
Spectrin.beta.chain,.non-erythrocytic.4	15	19	14	Q9H254	SPTN4_HUMAN	Spectrin beta chain, non-erythrocytic 4	SPTBN4 KIAA1642 SPTBN3	SPTBN4	SALIVA Proteomic	turquoise	0.570877	0.561659	0.277504	0.621807	-0.278342
Putative.neutrophil.cytosol.factor.1B	13	2	8	A6NI72	NCF1B_HUMAN	Putative neutrophil cytosol factor 1B	NCF1B SH3PXD1B	NCF1B	SALIVA Proteomic	blue	0.631512	0.269687	-0.0983411	0.531983	-0.399313
Putative.neutrophil.cytosol.factor.1C	13	2	8	A8MVU1	NCF1C_HUMAN	Putative neutrophil cytosol factor 1C	NCF1C SH3PXD1C	NCF1C	SALIVA Proteomic	blue	0.643709	0.286418	-0.0671975	0.552798	-0.384817
Neutrophil.cytosol.factor.1	13	2	8	P14598	NCF1_HUMAN	Neutrophil cytosol factor 1	NCF1 NOXO2 SH3PXD1A	NCF1	SALIVA Proteomic	blue	0.613376	0.17101	-0.17609	0.529601	-0.418379
Collagen.alpha-2(VI).chain	4	17	5	P12110	CO6A2_HUMAN	Collagen alpha-2(VI) chain	COL6A2	COL6A2	SALIVA Proteomic	brown	-0.0357406	0.145567	0.137186	0.0982184	0.266638
Myosin-10	7	1	3	P35580	MYH10_HUMAN	Myosin-10	MYH10	MYH10	SALIVA Proteomic	blue	0.631756	0.225518	-0.13629	0.497687	-0.476711
Prostatic.acid.phosphatase	4	10	8	P15309	PPAP_HUMAN	Prostatic acid phosphatase	ACP3 ACPP	ACP3	SALIVA Proteomic	turquoise	0.299773	0.297259	0.143465	0.278767	-0.126415
Complement.C3	20	40	20	P01024	CO3_HUMAN	Complement C3	C3 CPAMD1	C3	SALIVA Proteomic	turquoise	0.571612	0.597385	0.224403	0.794061	-0.143026
Phospholipase.B-like.1	9	6	5	Q6P4A8	PLBL1_HUMAN	Phospholipase B-like 1	PLBD1	PLBD1	SALIVA Proteomic	turquoise	0.354776	0.195388	-0.0885365	0.421743	-0.221362
Omega-amidase.NIT2	5	3	10	Q9NQR4	NIT2_HUMAN	Omega-amidase NIT2	NIT2 CUA002	NIT2	SALIVA Proteomic	turquoise	0.344458	0.320762	0.120924	0.41982	-0.082053
Ras-related.C3.botulinum.toxin.substrate.1	12	7	9	P63000	RAC1_HUMAN	Ras-related C3 botulinum toxin substrate 1	RAC1 TC25 MIG5	RAC1	SALIVA Proteomic	blue	0.782157	0.305105	-0.132716	0.650441	-0.463016
Ras-related.C3.botulinum.toxin.substrate.2	12	7	9	P15153	RAC2_HUMAN	Ras-related C3 botulinum toxin substrate 2	RAC2	RAC2	SALIVA Proteomic	blue	0.81337	0.361681	-0.0844421	0.670834	-0.489014
Ras-related.C3.botulinum.toxin.substrate.3	12	7	9	P60763	RAC3_HUMAN	Ras-related C3 botulinum toxin substrate 3	RAC3	RAC3	SALIVA Proteomic	blue	0.789662	0.37503	-0.05499	0.692813	-0.439567
Brain.acid.soluble.protein.1	18	22	16	P80723	BASP1_HUMAN	Brain acid soluble protein 1	BASP1 NAP22	BASP1	SALIVA Proteomic	turquoise	0.689417	0.377179	-0.0987684	0.805013	-0.450428
WD.repeat-containing.protein.1	19	31	17	O75083	WDR1_HUMAN	WD repeat-containing protein 1	WDR1	WDR1	SALIVA Proteomic	turquoise	0.565643	0.499867	0.132444	0.726392	-0.283857
Serum.albumin	20	40	20						SALIVA Proteomic	turquoise	0.339518	0.407968	0.147816	0.650622	-0.115019
Adipogenesis.regulatory.factor	2	11	1	Q15847	ADIRF_HUMAN	Adipogenesis regulatory factor	ADIRF AFRO APM2 C10orf116	ADIRF	SALIVA Proteomic	brown	0.165179	0.330587	0.263984	0.175271	-0.159031
Lymphocyte.antigen.6D	14	24	15	Q14210	LY6D_HUMAN	Lymphocyte antigen 6D	LY6D E48	LY6D	SALIVA Proteomic	blue	0.624016	0.429422	0.160966	0.525501	-0.362186
Alpha-1-acid.glycoprotein.1	20	40	20	P02763	A1AG1_HUMAN	Alpha-1-acid glycoprotein 1	ORM1 AGP1	ORM1	SALIVA Proteomic	turquoise	0.34331	0.384419	0.138381	0.598863	-0.0118761
Antithrombin-III	20	37	19	P01008	ANT3_HUMAN	Antithrombin-III	SERPINC1 AT3 PRO0309	SERPINC1	SALIVA Proteomic	turquoise	0.177691	0.394131	0.156416	0.523439	-0.109277
Peptidyl-prolyl.cis-trans.isomerase.A	20	40	20	P62937	PPIA_HUMAN	Peptidyl-prolyl cis-trans isomerase A	PPIA CYPA	PPIA	SALIVA Proteomic	brown	0.267126	0.839728	0.697262	0.651657	-0.038125
Alpha-1B-glycoprotein	20	40	20	P04217	A1BG_HUMAN	Alpha-1B-glycoprotein	A1BG	A1BG	SALIVA Proteomic	turquoise	0.400888	0.496246	0.19849	0.716255	-0.16712
Complement.C4-A	19	32	18	P0C0L4	CO4A_HUMAN	Complement C4-A	C4A CO4 CPAMD2	C4A	SALIVA Proteomic	turquoise	0.575075	0.493732	0.119049	0.644674	-0.248943
Tripeptidyl-peptidase.1	17	30	16	O14773	TPP1_HUMAN	Tripeptidyl-peptidase 1	TPP1 CLN2 GIG1 UNQ267/PRO304	TPP1	SALIVA Proteomic	turquoise	0.280564	0.151415	-0.00596385	0.270524	0.128394
Protein.FAM49B	6	2	5						SALIVA Proteomic	turquoise	0.157026	0.204346	0.108136	0.253227	-0.0343275
Serotransferrin	20	40	20	P02787	TRFE_HUMAN	Serotransferrin	TF PRO1400	TF	SALIVA Proteomic	turquoise	0.465237	0.605209	0.284661	0.778037	-0.107151
Alpha-amylase.2B	11	26	10	P19961	AMY2B_HUMAN	Alpha-amylase 2B	AMY2B	AMY2B	SALIVA Proteomic	brown	-0.141606	-0.0912212	0.0527624	-0.160944	0.209287
Carcinoembryonic.antigen-related.cell.adhesion.molecule.5	20	38	20	P06731	CEAM5_HUMAN	Carcinoembryonic antigen-related cell adhesion molecule 5	CEACAM5 CEA	CEACAM5	SALIVA Proteomic	turquoise	0.641366	0.698548	0.392063	0.711884	-0.235249
Phosphoglycerate.mutase.1	20	40	20	P18669	PGAM1_HUMAN	Phosphoglycerate mutase 1	PGAM1 PGAMA CDABP0006	PGAM1	SALIVA Proteomic	brown	0.484841	0.785339	0.470761	0.732011	-0.278862
Kininogen-1	18	34	19	P01042	KNG1_HUMAN	Kininogen-1	KNG1 BDK KNG	KNG1	SALIVA Proteomic	turquoise	0.353365	0.442348	0.179541	0.604856	-0.045628
Putative.Polycomb.group.protein.ASXL3	20	39	20	Q9C0F0	ASXL3_HUMAN	Putative Polycomb group protein ASXL3	ASXL3 KIAA1713	ASXL3	SALIVA Proteomic	turquoise	0.241557	0.205301	0.0995	0.24122	0.0341583
Zymogen.granule.protein.16.homolog.B	20	40	20						SALIVA Proteomic	turquoise	0.391679	0.35625	0.259234	0.365199	0.161692
Protein.AMBP	17	32	19	P02760	AMBP_HUMAN	Protein AMBP	AMBP HCP ITIL	AMBP	SALIVA Proteomic	turquoise	0.423151	0.401113	0.132262	0.591845	-0.0897239
Heat.shock.70.kDa.protein.1B	20	40	20	P0DMV9	HS71B_HUMAN	Heat shock 70 kDa protein 1B	HSPA1B HSP72	HSPA1B	SALIVA Proteomic	brown	0.462731	0.908246	0.624364	0.796889	-0.218209
Inter-alpha-trypsin.inhibitor.heavy.chain.H1	7	3	2	P19827	ITIH1_HUMAN	Inter-alpha-trypsin inhibitor heavy chain H1	ITIH1 IGHEP1	ITIH1	SALIVA Proteomic	turquoise	0.219965	0.157681	0.0110653	0.316076	-0.16284
Extracellular.glycoprotein.lacritin	14	37	16	Q9GZZ8	LACRT_HUMAN	Extracellular glycoprotein lacritin	LACRT	LACRT	SALIVA Proteomic	yellow	-0.3054	-0.200576	0.0127666	-0.300323	0.406796
Heat.shock.protein.HSP.90-alpha.A2	16	17	12	Q14568	HS902_HUMAN	Heat shock protein HSP 90-alpha A2	HSP90AA2P HSP90AA2 HSPCAL3	HSP90AA2P	SALIVA Proteomic	turquoise	0.650821	0.628709	0.368131	0.650713	-0.202739
Putative.heat.shock.protein.HSP.90-beta.2	16	17	12	Q58FF8	H90B2_HUMAN	Putative heat shock protein HSP 90-beta 2	HSP90AB2P HSP90BB	HSP90AB2P	SALIVA Proteomic	turquoise	0.642987	0.540624	0.253794	0.634502	-0.247629
Inter-alpha-trypsin.inhibitor.heavy.chain.H4	18	25	14	Q14624	ITIH4_HUMAN	Inter-alpha-trypsin inhibitor heavy chain H4	ITIH4 IHRP ITIHL1 PK120 PRO1851	ITIH4	SALIVA Proteomic	turquoise	0.477314	0.383263	0.0494584	0.692722	-0.250327
Polyubiquitin-B	20	36	20						SALIVA Proteomic	brown	0.57197	0.811814	0.480667	0.773175	-0.235239
Polyubiquitin-C	20	36	20						SALIVA Proteomic	brown	0.586393	0.808053	0.467813	0.781165	-0.245534
Ubiquitin-40S.ribosomal.protein.S27a	20	36	20						SALIVA Proteomic	brown	0.582206	0.81184	0.477898	0.778163	-0.24094
Ubiquitin-60S.ribosomal.protein.L40	20	36	20						SALIVA Proteomic	brown	0.588684	0.79999	0.463471	0.77594	-0.246384
Fructose-bisphosphate.aldolase.A	20	39	20	P04075	ALDOA_HUMAN	Fructose-bisphosphate aldolase A	ALDOA ALDA	ALDOA	SALIVA Proteomic	brown	0.420716	0.842312	0.588801	0.671549	-0.189534
Leukotriene.A-4.hydrolase	20	37	20	P09960	LKHA4_HUMAN	Leukotriene A-4 hydrolase	LTA4H LTA4	LTA4H	SALIVA Proteomic	turquoise	0.558477	0.751887	0.385076	0.818538	-0.270237
Transaldolase	20	40	20	P37837	TALDO_HUMAN	Transaldolase	TALDO1 TAL TALDO TALDOR	TALDO1	SALIVA Proteomic	turquoise	0.23498	0.424386	0.214984	0.553323	0.0181187
L-lactate.dehydrogenase.A.chain	20	39	20	P00338	LDHA_HUMAN	L-lactate dehydrogenase A chain	LDHA PIG19	LDHA	SALIVA Proteomic	brown	0.60014	0.841873	0.485632	0.808893	-0.194103
Alpha-actinin-3	19	29	14	Q08043	ACTN3_HUMAN	Alpha-actinin-3	ACTN3	ACTN3	SALIVA Proteomic	turquoise	0.708279	0.506158	0.10178	0.690289	-0.49745
Rho.GDP-dissociation.inhibitor.1	20	38	19	P52565	GDIR1_HUMAN	Rho GDP-dissociation inhibitor 1	ARHGDIA GDIA1	ARHGDIA	SALIVA Proteomic	turquoise	0.408095	0.394057	0.164092	0.458671	-0.0298227
Alpha-actinin-2	19	33	15	P35609	ACTN2_HUMAN	Alpha-actinin-2	ACTN2	ACTN2	SALIVA Proteomic	turquoise	0.684041	0.521332	0.137814	0.692526	-0.495543
Fibrinogen.beta.chain	20	39	20						SALIVA Proteomic	turquoise	0.578854	0.38463	-0.0402569	0.763886	-0.353128
L-lactate.dehydrogenase.B.chain	19	29	18	P07195	LDHB_HUMAN	L-lactate dehydrogenase B chain	LDHB	LDHB	SALIVA Proteomic	turquoise	0.635267	0.674597	0.27804	0.804547	-0.347306
Glycogen.phosphorylase,.liver.form	19	36	19	P06737	PYGL_HUMAN	Glycogen phosphorylase, liver form	PYGL	PYGL	SALIVA Proteomic	turquoise	0.659375	0.703728	0.27684	0.862547	-0.406094
Myosin.light.polypeptide.6	17	25	15	P60660	MYL6_HUMAN	Myosin light polypeptide 6	MYL6	MYL6	SALIVA Proteomic	turquoise	0.702722	0.484413	0.0573767	0.787581	-0.311399
Phosphoglucomutase-1	16	20	14	P36871	PGM1_HUMAN	Phosphoglucomutase-1	PGM1	PGM1	SALIVA Proteomic	turquoise	0.612964	0.455865	0.0827407	0.706277	-0.431673
Plasma.protease.C1.inhibitor	6	10	5	P05155	IC1_HUMAN	Plasma protease C1 inhibitor	SERPING1 C1IN C1NH	SERPING1	SALIVA Proteomic	turquoise	0.219127	0.322248	0.0960463	0.42879	-0.0715818
Phosphoglycerate.kinase.1	20	40	20	P00558	PGK1_HUMAN	Phosphoglycerate kinase 1	PGK1 PGKA MIG10 OK/SW-cl.110	PGK1	SALIVA Proteomic	brown	0.532918	0.853501	0.540049	0.764835	-0.223262
Vitronectin	13	9	12	P04004	VTNC_HUMAN	Vitronectin	VTN	VTN	SALIVA Proteomic	turquoise	0.602607	0.319026	-0.0512767	0.578731	-0.412237
Serpin.B4	11	15	10	P48594	SPB4_HUMAN	Serpin B4	SERPINB4 PI11 SCCA2	SERPINB4	SALIVA Proteomic	turquoise	0.446953	0.550899	0.383252	0.42637	-0.0988611
Out.at.first.protein.homolog	10	18	15	Q86UD1	OAF_HUMAN	Out at first protein homolog	OAF NS5ATP13TP2	OAF	SALIVA Proteomic	turquoise	0.0570855	0.0602473	0.0315368	0.0663544	0.313628
Alpha-actinin-4	20	40	20	O43707	ACTN4_HUMAN	Alpha-actinin-4	ACTN4	ACTN4	SALIVA Proteomic	turquoise	0.673881	0.589359	0.157381	0.870604	-0.428137
Glucose-6-phosphate.1-dehydrogenase	20	39	20	P11413	G6PD_HUMAN	Glucose-6-phosphate 1-dehydrogenase	G6PD	G6PD	SALIVA Proteomic	turquoise	0.726443	0.418281	-0.0542618	0.746912	-0.574662
Haptoglobin	20	40	20	P00738	HPT_HUMAN	Haptoglobin	HP	HP	SALIVA Proteomic	turquoise	0.400077	0.352683	0.0328901	0.651903	-0.19928
Cathepsin.G	17	19	13	P08311	CATG_HUMAN	Cathepsin G	CTSG	CTSG	SALIVA Proteomic	blue	0.785331	0.345388	-0.0709228	0.651531	-0.447248
Pregnancy.zone.protein	20	39	20	P20742	PZP_HUMAN	Pregnancy zone protein	PZP CPAMD6	PZP	SALIVA Proteomic	turquoise	0.502387	0.454783	0.106089	0.749436	-0.29615
Protein.S100-A7	19	37	20	P31151	S10A7_HUMAN	Protein S100-A7	S100A7 PSOR1 S100A7C	S100A7	SALIVA Proteomic	brown	0.166302	0.341595	0.23683	0.217837	0.00221637
Pyruvate.kinase.PKM	19	40	20	P14618	KPYM_HUMAN	Pyruvate kinase PKM	PKM OIP3 PK2 PK3 PKM2	PKM	SALIVA Proteomic	turquoise	0.676642	0.761409	0.351992	0.820747	-0.318458
Macrophage-capping.protein	18	31	18	P40121	CAPG_HUMAN	Macrophage-capping protein	CAPG AFCP MCP	CAPG	SALIVA Proteomic	turquoise	0.525205	0.683482	0.322436	0.801167	-0.327683
Apolipoprotein.A-I	20	40	20	P02647	APOA1_HUMAN	Apolipoprotein A-I	APOA1	APOA1	SALIVA Proteomic	turquoise	0.446665	0.403097	0.113717	0.665861	-0.2523
Ras-related.protein.Rab-7a	18	33	17	P51149	RAB7A_HUMAN	Ras-related protein Rab-7a	RAB7A RAB7	RAB7A	SALIVA Proteomic	turquoise	0.539431	0.500014	0.158061	0.708154	-0.386849
Calmodulin-3	20	40	20	P0DP25	CALM3_HUMAN	Calmodulin-3	CALM3 CALML2 CAM3 CAMC CAMIII	CALM3	SALIVA Proteomic	brown	0.568312	0.888323	0.567829	0.833804	-0.215225
Vasodilator-stimulated.phosphoprotein	15	27	16	P50552	VASP_HUMAN	Vasodilator-stimulated phosphoprotein	VASP	VASP	SALIVA Proteomic	turquoise	0.51526	0.338367	-0.0134012	0.634179	-0.26913
Vimentin	19	34	20	P08670	VIME_HUMAN	Vimentin	VIM	VIM	SALIVA Proteomic	turquoise	0.725918	0.541923	0.100858	0.849807	-0.353682
Apoptosis-associated.speck-like.protein.containing.a.CARD	11	9	10	Q9ULZ3	ASC_HUMAN	Apoptosis-associated speck-like protein containing a CARD	PYCARD ASC CARD5 TMS1	PYCARD	SALIVA Proteomic	turquoise	0.618958	0.39746	-0.0119315	0.667281	-0.436592
Glycogenin-1	6	3	2	P46976	GLYG_HUMAN	Glycogenin-1	GYG1 GYG	GYG1	SALIVA Proteomic	turquoise	0.482159	0.233592	-0.0567388	0.44915	-0.278204
Alpha-N-acetylglucosaminidase	4	10	8	P54802	ANAG_HUMAN	Alpha-N-acetylglucosaminidase	NAGLU UFHSD1	NAGLU	SALIVA Proteomic	yellow	-0.239748	-0.0322137	0.0764662	-0.123858	0.275054
Radixin	20	37	20	P35241	RADI_HUMAN	Radixin	RDX	RDX	SALIVA Proteomic	brown	0.432963	0.654966	0.32359	0.671055	-0.177131
Olfactomedin-4	17	32	17	Q6UX06	OLFM4_HUMAN	Olfactomedin-4	OLFM4 GW112 UNQ362/PRO698	OLFM4	SALIVA Proteomic	turquoise	0.207953	0.321899	0.17872	0.368207	-0.0596435
Resistin	19	29	14	Q9HD89	RETN_HUMAN	Resistin	RETN FIZZ3 HXCP1 RSTN UNQ407/PRO1199	RETN	SALIVA Proteomic	turquoise	0.625693	0.277609	-0.145489	0.673389	-0.416347
CD59.glycoprotein	13	22	12	P13987	CD59_HUMAN	CD59 glycoprotein	CD59 MIC11 MIN1 MIN2 MIN3 MSK21	CD59	SALIVA Proteomic	turquoise	0.588386	0.501344	0.223111	0.56328	-0.1607
Coactosin-like.protein	12	13	15	Q14019	COTL1_HUMAN	Coactosin-like protein	COTL1 CLP	COTL1	SALIVA Proteomic	turquoise	0.414733	0.205282	-0.0439759	0.434991	-0.139976
Phosphoglycerate.kinase.2	20	39	20	P07205	PGK2_HUMAN	Phosphoglycerate kinase 2	PGK2 PGKB	PGK2	SALIVA Proteomic	brown	0.441122	0.863848	0.586413	0.717903	-0.182008
Hypoxanthine-guanine.phosphoribosyltransferase	15	20	11	P00492	HPRT_HUMAN	Hypoxanthine-guanine phosphoribosyltransferase	HPRT1 HPRT	HPRT1	SALIVA Proteomic	turquoise	0.566452	0.560812	0.250809	0.690364	-0.264716
Complement.decay-accelerating.factor	11	21	15	P08174	DAF_HUMAN	Complement decay-accelerating factor	CD55 CR DAF	CD55	SALIVA Proteomic	turquoise	0.246938	0.322907	0.270245	0.27592	0.245298
Glucose-6-phosphate.isomerase	20	40	20	P06744	G6PI_HUMAN	Glucose-6-phosphate isomerase	GPI	GPI	SALIVA Proteomic	turquoise	0.576845	0.779946	0.423735	0.860277	-0.339149
Band.3.anion.transport.protein	2	1	0	P02730	B3AT_HUMAN	Band 3 anion transport protein	SLC4A1 AE1 DI EPB3	SLC4A1	SALIVA Proteomic	blue	0.28293	0.0844595	-0.0252789	0.125693	-0.069793
Alpha-2-macroglobulin	20	40	20	P01023	A2MG_HUMAN	Alpha-2-macroglobulin	A2M CPAMD5 FWP007	A2M	SALIVA Proteomic	turquoise	0.545073	0.590394	0.200721	0.823426	-0.315052
Clathrin.light.chain.B	10	30	11	P09497	CLCB_HUMAN	Clathrin light chain B	CLTB	CLTB	SALIVA Proteomic	brown	-0.00346274	0.204773	0.189542	0.114626	0.0487018
Lipocalin-1	20	40	20	P31025	LCN1_HUMAN	Lipocalin-1	LCN1 VEGP	LCN1	SALIVA Proteomic	blue	0.569251	0.284764	0.00447871	0.41311	-0.191527
Peroxiredoxin-4	3	2	1	Q13162	PRDX4_HUMAN	Peroxiredoxin-4	PRDX4	PRDX4	SALIVA Proteomic	turquoise	0.0741695	0.0542289	-0.0108177	0.107824	-0.0860408
14-3-3.protein.beta/alpha	19	37	18	P31946	1433B_HUMAN	14-3-3 protein beta/alpha	YWHAB	YWHAB	SALIVA Proteomic	turquoise	0.579268	0.571898	0.231252	0.714952	-0.329312
Ras-related.protein.Rab-12	13	19	16	Q6IQ22	RAB12_HUMAN	Ras-related protein Rab-12	RAB12	RAB12	SALIVA Proteomic	turquoise	0.701822	0.603233	0.221213	0.816355	-0.184458
Ras-related.protein.Rab-14	13	19	16	P61106	RAB14_HUMAN	Ras-related protein Rab-14	RAB14	RAB14	SALIVA Proteomic	turquoise	0.678859	0.546654	0.169691	0.77782	-0.210917
Ras-related.protein.Rab-30	13	19	16	Q15771	RAB30_HUMAN	Ras-related protein Rab-30	RAB30	RAB30	SALIVA Proteomic	turquoise	0.638765	0.582842	0.241129	0.771053	-0.10124
Ras-related.protein.Rab-33B	13	19	16	Q9H082	RB33B_HUMAN	Ras-related protein Rab-33B	RAB33B	RAB33B	SALIVA Proteomic	turquoise	0.686061	0.579125	0.227513	0.82098	-0.17839
Ras-related.protein.Rab-37	13	19	16	Q96AX2	RAB37_HUMAN	Ras-related protein Rab-37	RAB37	RAB37	SALIVA Proteomic	turquoise	0.689588	0.599873	0.238564	0.819494	-0.152547
Ras-related.protein.Rab-39A	13	19	16	Q14964	RB39A_HUMAN	Ras-related protein Rab-39A	RAB39A RAB39	RAB39A	SALIVA Proteomic	turquoise	0.719267	0.618128	0.219907	0.851108	-0.212495
Ras-related.protein.Rab-39B	13	19	16	Q96DA2	RB39B_HUMAN	Ras-related protein Rab-39B	RAB39B	RAB39B	SALIVA Proteomic	turquoise	0.67817	0.563572	0.195387	0.78901	-0.209169
Ras-related.protein.Rab-3A	13	19	16	P20336	RAB3A_HUMAN	Ras-related protein Rab-3A	RAB3A	RAB3A	SALIVA Proteomic	turquoise	0.703332	0.563968	0.160942	0.829921	-0.20508
Ras-related.protein.Rab-3B	13	19	16	P20337	RAB3B_HUMAN	Ras-related protein Rab-3B	RAB3B	RAB3B	SALIVA Proteomic	turquoise	0.678375	0.641816	0.261415	0.846162	-0.168812
Ras-related.protein.Rab-3C	13	19	16	Q96E17	RAB3C_HUMAN	Ras-related protein Rab-3C	RAB3C	RAB3C	SALIVA Proteomic	turquoise	0.683398	0.576362	0.203682	0.780552	-0.18814
Ras-related.protein.Rab-3D	13	19	16	O95716	RAB3D_HUMAN	Ras-related protein Rab-3D	RAB3D GOV RAB16	RAB3D	SALIVA Proteomic	turquoise	0.735566	0.631687	0.227798	0.84166	-0.239135
Ras-related.protein.Rab-43	13	19	16	Q86YS6	RAB43_HUMAN	Ras-related protein Rab-43	RAB43 RAB41	RAB43	SALIVA Proteomic	turquoise	0.654358	0.552078	0.164012	0.799875	-0.150346
Ras-related.protein.Rab-4A	13	19	16	P20338	RAB4A_HUMAN	Ras-related protein Rab-4A	RAB4A RAB4	RAB4A	SALIVA Proteomic	turquoise	0.702747	0.57363	0.172669	0.800843	-0.169631
Ras-related.protein.Rab-4B	13	19	16	P61018	RAB4B_HUMAN	Ras-related protein Rab-4B	RAB4B PP1596	RAB4B	SALIVA Proteomic	turquoise	0.65492	0.588275	0.233456	0.782307	-0.150055
Ras-related.protein.Rab-6A	13	19	16	P20340	RAB6A_HUMAN	Ras-related protein Rab-6A	RAB6A RAB6	RAB6A	SALIVA Proteomic	turquoise	0.652353	0.522887	0.156844	0.780449	-0.170786
Ras-related.protein.Rab-6B	13	19	16	Q9NRW1	RAB6B_HUMAN	Ras-related protein Rab-6B	RAB6B	RAB6B	SALIVA Proteomic	turquoise	0.712824	0.637387	0.24222	0.859304	-0.204789
Protein.S100-A6	15	25	18	P06703	S10A6_HUMAN	Protein S100-A6	S100A6 CACY	S100A6	SALIVA Proteomic	turquoise	0.492899	0.667607	0.344505	0.698613	-0.0579973
Histone.H2B.type.1-A	16	9	13	Q96A08	H2B1A_HUMAN	Histone H2B type 1-A	H2BC1 HIST1H2BA TSH2B	H2BC1	SALIVA Proteomic	blue	0.88757	0.344039	-0.105187	0.629161	-0.509605
Histone.H2B.type.1-B	16	9	13	P33778	H2B1B_HUMAN	Histone H2B type 1-B	H2BC3 H2BFF HIST1H2BB	H2BC3	SALIVA Proteomic	blue	0.884562	0.312871	-0.137843	0.620704	-0.479234
Histone.H2B.type.1-C/E/F/G/I	16	9	13	P62807	H2B1C_HUMAN	Histone H2B type 1-C/E/F/G/I	H2BC4 H2BFL HIST1H2BC; H2BC6 H2BFH HIST1H2BE; H2BC7 H2BFG HIST1H2BF; H2BC8 H2BFA HIST1H2BG; H2BC10 H2BFK HIST1H2BI	H2BC4	SALIVA Proteomic	blue	0.898614	0.389789	-0.0544447	0.65355	-0.503358
Histone.H2B.type.1-D	16	9	13	P58876	H2B1D_HUMAN	Histone H2B type 1-D	H2BC5 H2BFB HIRIP2 HIST1H2BD	H2BC5	SALIVA Proteomic	blue	0.89856	0.362953	-0.100996	0.654711	-0.515958
Histone.H2B.type.1-H	16	9	13	Q93079	H2B1H_HUMAN	Histone H2B type 1-H	H2BC9 H2BFJ HIST1H2BH	H2BC9	SALIVA Proteomic	blue	0.898495	0.342267	-0.107789	0.644889	-0.534539
Histone.H2B.type.1-J	16	9	13	P06899	H2B1J_HUMAN	Histone H2B type 1-J	H2BC11 H2BFR HIST1H2BJ	H2BC11	SALIVA Proteomic	blue	0.906814	0.324202	-0.135115	0.647633	-0.515732
Histone.H2B.type.1-K	16	9	13	O60814	H2B1K_HUMAN	Histone H2B type 1-K	H2BC12 H2BFT HIRIP1 HIST1H2BK	H2BC12	SALIVA Proteomic	blue	0.887719	0.269645	-0.166383	0.57834	-0.524963
Histone.H2B.type.1-L	16	9	13	Q99880	H2B1L_HUMAN	Histone H2B type 1-L	H2BC13 H2BFC HIST1H2BL	H2BC13	SALIVA Proteomic	blue	0.892295	0.329508	-0.103368	0.614577	-0.516556
Histone.H2B.type.1-M	16	9	13	Q99879	H2B1M_HUMAN	Histone H2B type 1-M	H2BC14 H2BFE HIST1H2BM	H2BC14	SALIVA Proteomic	blue	0.889104	0.34825	-0.110384	0.625243	-0.504093
Histone.H2B.type.1-N	16	9	13	Q99877	H2B1N_HUMAN	Histone H2B type 1-N	H2BC15 H2BFD HIST1H2BN	H2BC15	SALIVA Proteomic	blue	0.891179	0.324802	-0.127295	0.626382	-0.510283
Histone.H2B.type.1-O	16	9	13	P23527	H2B1O_HUMAN	Histone H2B type 1-O	H2BC17 H2BFH H2BFN HIST1H2BO	H2BC17	SALIVA Proteomic	blue	0.90652	0.328165	-0.115047	0.640294	-0.499992
Histone.H2B.type.2-E	16	9	13	Q16778	H2B2E_HUMAN	Histone H2B type 2-E	H2BC21 H2BFQ HIST2H2BE	H2BC21	SALIVA Proteomic	blue	0.868906	0.322521	-0.110583	0.591378	-0.493966
Histone.H2B.type.2-F	16	9	13	Q5QNW6	H2B2F_HUMAN	Histone H2B type 2-F	H2BC18 HIST2H2BF	H2BC18	SALIVA Proteomic	blue	0.915711	0.377139	-0.0808908	0.673359	-0.513445
Histone.H2B.type.3-B	16	9	13	Q8N257	H2B3B_HUMAN	Histone H2B type 3-B	H2BC26 H2BU1 HIST3H2BB	H2BC26	SALIVA Proteomic	blue	0.904914	0.336824	-0.118949	0.638163	-0.552216
Histone.H2B.type.F-S	16	9	13	P57053	H2BFS_HUMAN	Histone H2B type F-S	H2BC12L H2BFS H2BS1	H2BC12L	SALIVA Proteomic	blue	0.896791	0.275005	-0.170813	0.60357	-0.509247
Protein.S100-A2	18	38	20	P29034	S10A2_HUMAN	Protein S100-A2	S100A2 S100L	S100A2	SALIVA Proteomic	brown	0.336996	0.816341	0.65661	0.547974	-0.223298
Low.affinity.immunoglobulin.gamma.Fc.region.receptor.III-A	16	21	16	P08637	FCG3A_HUMAN	Low affinity immunoglobulin gamma Fc region receptor III-A	FCGR3A CD16A FCG3 FCGR3 IGFR3	FCGR3A	SALIVA Proteomic	turquoise	0.57032	0.601856	0.27323	0.740742	-0.31189
Low.affinity.immunoglobulin.gamma.Fc.region.receptor.III-B	16	21	16	O75015	FCG3B_HUMAN	Low affinity immunoglobulin gamma Fc region receptor III-B	FCGR3B CD16B FCG3 FCGR3 IGFR3	FCGR3B	SALIVA Proteomic	turquoise	0.612779	0.61269	0.272821	0.741496	-0.380344
L-lactate.dehydrogenase.A-like.6A	15	29	17	Q6ZMR3	LDH6A_HUMAN	L-lactate dehydrogenase A-like 6A	LDHAL6A LDHL2	LDHAL6A	SALIVA Proteomic	brown	0.541864	0.731247	0.372363	0.727737	-0.20679
L-lactate.dehydrogenase.C.chain	15	29	17	P07864	LDHC_HUMAN	L-lactate dehydrogenase C chain	LDHC LDH3 LDHX	LDHC	SALIVA Proteomic	brown	0.536567	0.743747	0.397009	0.724556	-0.220886
Myotrophin	1	24	3	P58546	MTPN_HUMAN	Myotrophin	MTPN	MTPN	SALIVA Proteomic	green	-0.177942	0.343093	0.496886	0.00977762	0.232004
Gelsolin	20	40	20	P06396	GELS_HUMAN	Gelsolin	GSN	GSN	SALIVA Proteomic	turquoise	0.715013	0.700353	0.234614	0.927943	-0.331978
Cell.growth.regulator.with.EF.hand.domain.protein.1	17	6	16	Q99674	CGRE1_HUMAN	Cell growth regulator with EF hand domain protein 1	CGREF1 CGR11	CGREF1	SALIVA Proteomic	blue	0.739188	0.204624	-0.244301	0.543789	-0.524805
Histone.H2A.type.1	17	10	13	P0C0S8	H2A1_HUMAN	Histone H2A type 1	H2AC11 H2AFP HIST1H2AG; H2AC13 H2AFC HIST1H2AI; H2AC15 H2AFD HIST1H2AK; H2AC16 H2AFI HIST1H2AL; H2AC17 H2AFN HIST1H2AM	H2AC11	SALIVA Proteomic	blue	0.907619	0.336114	-0.102683	0.703938	-0.412811
Histone.H2A.type.1-A	17	10	13	Q96QV6	H2A1A_HUMAN	Histone H2A type 1-A	H2AC1 H2AFR HIST1H2AA	H2AC1	SALIVA Proteomic	blue	0.900089	0.332766	-0.0922371	0.69498	-0.387444
Histone.H2A.type.1-B/E	17	10	13	P04908	H2A1B_HUMAN	Histone H2A type 1-B/E	H2AC4 H2AFM HIST1H2AB; H2AC8 H2AFA HIST1H2AE	H2AC4	SALIVA Proteomic	blue	0.904474	0.340899	-0.0960563	0.698947	-0.411403
Histone.H2A.type.1-C	17	10	13	Q93077	H2A1C_HUMAN	Histone H2A type 1-C	H2AC6 H2AFL HIST1H2AC	H2AC6	SALIVA Proteomic	blue	0.891436	0.376109	-0.0581523	0.70876	-0.402356
Histone.H2A.type.1-D	17	10	13	P20671	H2A1D_HUMAN	Histone H2A type 1-D	H2AC7 H2AFG HIST1H2AD	H2AC7	SALIVA Proteomic	blue	0.897421	0.394963	-0.0358882	0.718366	-0.413976
Histone.H2A.type.1-H	17	10	13	Q96KK5	H2A1H_HUMAN	Histone H2A type 1-H	H2AC12 HIST1H2AH HIST1H2AI	H2AC12	SALIVA Proteomic	blue	0.904872	0.376701	-0.0453132	0.716161	-0.445085
Histone.H2A.type.1-J	17	10	13	Q99878	H2A1J_HUMAN	Histone H2A type 1-J	H2AC14 H2AFE HIST1H2AJ	H2AC14	SALIVA Proteomic	blue	0.883964	0.367858	-0.0535477	0.699808	-0.395903
Histone.H2A.type.2-A	17	10	13	Q6FI13	H2A2A_HUMAN	Histone H2A type 2-A	H2AC18 H2AFO HIST2H2AA HIST2H2AA3; H2AC19 HIST2H2AA4	H2AC18	SALIVA Proteomic	blue	0.896836	0.310631	-0.125013	0.68147	-0.410355
Histone.H2A.type.2-B	17	10	13	Q8IUE6	H2A2B_HUMAN	Histone H2A type 2-B	H2AC21 HIST2H2AB	H2AC21	SALIVA Proteomic	blue	0.900547	0.426322	-0.019768	0.75847	-0.418755
Histone.H2A.type.2-C	17	10	13	Q16777	H2A2C_HUMAN	Histone H2A type 2-C	H2AC20 H2AFQ HIST2H2AC	H2AC20	SALIVA Proteomic	blue	0.888954	0.371649	-0.0569381	0.69495	-0.426062
Histone.H2A.type.3	17	10	13	Q7L7L0	H2A3_HUMAN	Histone H2A type 3	H2AC25 H2AW HIST3H2A	H2AC25	SALIVA Proteomic	blue	0.893895	0.396602	-0.0393106	0.728994	-0.390721
Histone.H2A.J	17	10	13	Q9BTM1	H2AJ_HUMAN	Histone H2A.J	H2AJ H2AFJ	H2AJ	SALIVA Proteomic	blue	0.897959	0.419874	-0.000375253	0.730864	-0.425472
Histone.H2A.V	17	10	13	Q71UI9	H2AV_HUMAN	Histone H2A.V	H2AZ2 H2AFV H2AV	H2AZ2	SALIVA Proteomic	blue	0.902191	0.361677	-0.0815903	0.730094	-0.445387
Histone.H2A.Z	17	10	13	P0C0S5	H2AZ_HUMAN	Histone H2A.Z	H2AZ1 H2AFZ H2AZ	H2AZ1	SALIVA Proteomic	blue	0.897546	0.39513	-0.0471743	0.714983	-0.401332
Histone.H2AX	17	10	13	P16104	H2AX_HUMAN	Histone H2AX	H2AX H2AFX	H2AX	SALIVA Proteomic	blue	0.900571	0.42678	-0.0017345	0.740826	-0.417208
Uncharacterized.protein.C9orf153	15	21	13	Q5TBE3	CI153_HUMAN	Uncharacterized protein C9orf153	C9orf153	C9orf153	SALIVA Proteomic	turquoise	0.431709	0.35788	0.0247693	0.609339	-0.274759
Fibrinogen.gamma.chain	20	40	20	P02679	FIBG_HUMAN	Fibrinogen gamma chain	FGG PRO2061	FGG	SALIVA Proteomic	turquoise	0.589626	0.448059	0.0114776	0.792719	-0.321004
Afamin	8	5	3	P43652	AFAM_HUMAN	Afamin	AFM ALB2 ALBA	AFM	SALIVA Proteomic	turquoise	0.36672	0.278114	0.0194973	0.46535	-0.36636
Adipocyte.plasma.membrane-associated.protein	8	1	4	Q9HDC9	APMAP_HUMAN	Adipocyte plasma membrane-associated protein	APMAP C20orf3 UNQ1869/PRO4305	APMAP	SALIVA Proteomic	turquoise	0.561275	0.257751	-0.101539	0.532158	-0.437473
Guanine.nucleotide-binding.protein.G(i).subunit.alpha-1	11	7	5	P63096	GNAI1_HUMAN	Guanine nucleotide-binding protein G(i) subunit alpha-1	GNAI1	GNAI1	SALIVA Proteomic	blue	0.74954	0.32697	-0.0725292	0.647728	-0.318422
Guanine.nucleotide-binding.protein.G(i).subunit.alpha-2	11	7	5	P04899	GNAI2_HUMAN	Guanine nucleotide-binding protein G(i) subunit alpha-2	GNAI2 GNAI2B	GNAI2	SALIVA Proteomic	blue	0.675003	0.214074	-0.151911	0.570867	-0.344016
Guanine.nucleotide-binding.protein.G(k).subunit.alpha	11	7	5						SALIVA Proteomic	blue	0.73697	0.31788	-0.0635523	0.642	-0.351163
Guanine.nucleotide-binding.protein.G(o).subunit.alpha	11	7	5	P09471	GNAO_HUMAN	Guanine nucleotide-binding protein G(o) subunit alpha	GNAO1	GNAO1	SALIVA Proteomic	blue	0.628886	0.211065	-0.0982228	0.499001	-0.275322
Guanine.nucleotide-binding.protein.G(olf).subunit.alpha	11	7	5	P38405	GNAL_HUMAN	Guanine nucleotide-binding protein G(olf) subunit alpha	GNAL	GNAL	SALIVA Proteomic	blue	0.738819	0.408776	0.00778737	0.6747	-0.349802
Guanine.nucleotide-binding.protein.G(s).subunit.alpha.isoforms.short	11	7	5	P63092	GNAS2_HUMAN	Guanine nucleotide-binding protein G(s) subunit alpha isoforms short	GNAS GNAS1 GSP	GNAS	SALIVA Proteomic	blue	0.694259	0.312079	-0.0414077	0.599109	-0.326045
Guanine.nucleotide-binding.protein.G(s).subunit.alpha.isoforms.Xlas	11	7	5						SALIVA Proteomic	blue	0.762645	0.375405	-0.00413245	0.673999	-0.326143
Guanine.nucleotide-binding.protein.G(t).subunit.alpha-1	11	7	5	P11488	GNAT1_HUMAN	Guanine nucleotide-binding protein G(t) subunit alpha-1	GNAT1 GNATR	GNAT1	SALIVA Proteomic	blue	0.728025	0.35441	-0.0439817	0.688266	-0.318354
Guanine.nucleotide-binding.protein.G(t).subunit.alpha-2	11	7	5	P19087	GNAT2_HUMAN	Guanine nucleotide-binding protein G(t) subunit alpha-2	GNAT2 GNATC	GNAT2	SALIVA Proteomic	blue	0.734696	0.303987	-0.066566	0.60977	-0.358651
Guanine.nucleotide-binding.protein.G(t).subunit.alpha-3	11	7	5	A8MTJ3	GNAT3_HUMAN	Guanine nucleotide-binding protein G(t) subunit alpha-3	GNAT3	GNAT3	SALIVA Proteomic	blue	0.715758	0.259949	-0.103947	0.612465	-0.374772
Guanine.nucleotide-binding.protein.subunit.alpha-12	11	7	5	Q03113	GNA12_HUMAN	Guanine nucleotide-binding protein subunit alpha-12	GNA12	GNA12	SALIVA Proteomic	blue	0.749279	0.289639	-0.103976	0.666497	-0.416677
Guanine.nucleotide-binding.protein.subunit.alpha-13	11	7	5	Q14344	GNA13_HUMAN	Guanine nucleotide-binding protein subunit alpha-13	GNA13	GNA13	SALIVA Proteomic	blue	0.672693	0.26331	-0.100111	0.579563	-0.272546
Putative.beta-actin-like.protein.3	20	40	20	Q9BYX7	ACTBM_HUMAN	Putative beta-actin-like protein 3	POTEKP ACTBL3 FKSG30	POTEKP	SALIVA Proteomic	turquoise	0.569099	0.717306	0.378874	0.857565	-0.208934
Azurocidin;.AltName:.Cationic.antimicrobial.protein.CAP37	19	14	12						SALIVA Proteomic	blue	0.832423	0.365224	-0.143773	0.787006	-0.507188
Keratin,.type.II.cytoskeletal.2.epidermal	10	32	15	P35908	K22E_HUMAN	Keratin, type II cytoskeletal 2 epidermal	KRT2 KRT2A KRT2E	KRT2	SALIVA Proteomic	brown	-0.17269	0.146744	0.222325	-0.00922488	0.149206
Putative.nucleoside.diphosphate.kinase	14	25	14	O60361	NDK8_HUMAN	Putative nucleoside diphosphate kinase	NME2P1	NME2P1	SALIVA Proteomic	brown	0.473709	0.748681	0.463804	0.655122	-0.191417
Prothrombin	4	3	5	P00734	THRB_HUMAN	Prothrombin	F2	F2	SALIVA Proteomic	turquoise	0.328425	0.22672	0.0577744	0.342285	-0.144781
Alpha-internexin	15	7	6	Q16352	AINX_HUMAN	Alpha-internexin	INA NEF5	INA	SALIVA Proteomic	blue	0.795525	0.239901	-0.226901	0.65037	-0.568629
Desmin	15	7	6	P17661	DESM_HUMAN	Desmin	DES	DES	SALIVA Proteomic	blue	0.812427	0.299658	-0.129589	0.673551	-0.536875
Neurofilament.heavy.polypeptide	15	7	6	P12036	NFH_HUMAN	Neurofilament heavy polypeptide	NEFH KIAA0845 NFH	NEFH	SALIVA Proteomic	blue	0.775286	0.347568	-0.083896	0.686083	-0.515981
Neurofilament.light.polypeptide	15	7	6	P07196	NFL_HUMAN	Neurofilament light polypeptide	NEFL NF68 NFL	NEFL	SALIVA Proteomic	blue	0.776336	0.273428	-0.155693	0.655024	-0.496092
Neurofilament.medium.polypeptide	15	7	6	P07197	NFM_HUMAN	Neurofilament medium polypeptide	NEFM NEF3 NFM	NEFM	SALIVA Proteomic	blue	0.805113	0.267379	-0.164252	0.644089	-0.520221
Matrix.metalloproteinase-9	20	40	20	P14780	MMP9_HUMAN	Matrix metalloproteinase-9	MMP9 CLG4B	MMP9	SALIVA Proteomic	turquoise	0.451157	0.273854	-0.119839	0.659472	-0.422711
Fibrinogen.alpha.chain	17	30	14						SALIVA Proteomic	turquoise	0.539147	0.308026	-0.0599246	0.642137	-0.308985
Small.proline-rich.protein.2G	2	3	3	Q9BYE4	SPR2G_HUMAN	Small proline-rich protein 2G	SPRR2G	SPRR2G	SALIVA Proteomic	turquoise	0.214925	0.260127	0.171505	0.191023	-0.0883897
Putative.lipocalin.1-like.protein.1	20	40	20	Q5VSP4	LC1L1_HUMAN	Putative lipocalin 1-like protein 1	LCN1P1 LCN1L1	LCN1P1	SALIVA Proteomic	blue	0.536485	0.240486	-0.0107807	0.371829	-0.116489
Glutathione.S-transferase.omega-1	17	25	14	P78417	GSTO1_HUMAN	Glutathione S-transferase omega-1	GSTO1 GSTTLP28	GSTO1	SALIVA Proteomic	turquoise	0.397037	0.57454	0.342947	0.609646	-0.322866
Ras-related.protein.Rab-13	19	34	20	P51153	RAB13_HUMAN	Ras-related protein Rab-13	RAB13 GIG4	RAB13	SALIVA Proteomic	turquoise	0.678582	0.505443	0.0954081	0.80779	-0.510099
Catalase	20	38	20	P04040	CATA_HUMAN	Catalase	CAT	CAT	SALIVA Proteomic	turquoise	0.723161	0.436035	-0.0203985	0.760237	-0.439348
Actin,.alpha.cardiac.muscle.1	20	40	20	P68032	ACTC_HUMAN	Actin, alpha cardiac muscle 1	ACTC1 ACTC	ACTC1	SALIVA Proteomic	turquoise	0.543113	0.710602	0.339626	0.838357	-0.289924
Actin,.alpha.skeletal.muscle	20	40	20	P68133	ACTS_HUMAN	Actin, alpha skeletal muscle	ACTA1 ACTA	ACTA1	SALIVA Proteomic	turquoise	0.543113	0.710602	0.339626	0.838357	-0.289924
Putative.Ras-related.protein.Rab-1C	19	34	20	Q92928	RAB1C_HUMAN	Putative Ras-related protein Rab-1C	RAB1C	RAB1C	SALIVA Proteomic	turquoise	0.728086	0.568289	0.129252	0.882684	-0.440151
Ras-related.protein.Rab-10	19	34	20	P61026	RAB10_HUMAN	Ras-related protein Rab-10	RAB10	RAB10	SALIVA Proteomic	turquoise	0.691387	0.545267	0.123589	0.853	-0.393022
Ras-related.protein.Rab-15	19	34	20	P59190	RAB15_HUMAN	Ras-related protein Rab-15	RAB15	RAB15	SALIVA Proteomic	turquoise	0.717544	0.566751	0.132526	0.865855	-0.426069
Ras-related.protein.Rab-1A	19	34	20	P62820	RAB1A_HUMAN	Ras-related protein Rab-1A	RAB1A RAB1	RAB1A	SALIVA Proteomic	turquoise	0.735366	0.583092	0.138251	0.889853	-0.45041
Ras-related.protein.Rab-1B	19	34	20	Q9H0U4	RAB1B_HUMAN	Ras-related protein Rab-1B	RAB1B	RAB1B	SALIVA Proteomic	turquoise	0.705691	0.545234	0.119397	0.847579	-0.407363
Ras-related.protein.Rab-35	19	34	20	Q15286	RAB35_HUMAN	Ras-related protein Rab-35	RAB35 RAB1C RAY	RAB35	SALIVA Proteomic	turquoise	0.702576	0.571136	0.15757	0.860395	-0.423072
Ras-related.protein.Rab-8A	19	34	20	P61006	RAB8A_HUMAN	Ras-related protein Rab-8A	RAB8A MEL RAB8	RAB8A	SALIVA Proteomic	turquoise	0.724664	0.582171	0.147184	0.883487	-0.444037
Ras-related.protein.Rab-8B	19	34	20	Q92930	RAB8B_HUMAN	Ras-related protein Rab-8B	RAB8B	RAB8B	SALIVA Proteomic	turquoise	0.707409	0.559225	0.128242	0.867315	-0.41243
Deleted.in.malignant.brain.tumors.1.protein	20	40	20	Q9UGM3	DMBT1_HUMAN	Deleted in malignant brain tumors 1 protein	DMBT1 GP340	DMBT1	SALIVA Proteomic	blue	0.48488	0.233035	-0.0261445	0.374146	-0.00727131
Protein.S100-A11	20	40	19	P31949	S10AB_HUMAN	Protein S100-A11	S100A11 MLN70 S100C	S100A11	SALIVA Proteomic	turquoise	0.651699	0.600834	0.209071	0.767168	-0.465343
Bactericidal.permeability-increasing.protein	14	7	11	P17213	BPI_HUMAN	Bactericidal permeability-increasing protein	BPI	BPI	SALIVA Proteomic	blue	0.744906	0.209829	-0.201304	0.602825	-0.573101
Profilin-1	20	40	20	P07737	PROF1_HUMAN	Profilin-1	PFN1	PFN1	SALIVA Proteomic	turquoise	0.590851	0.611207	0.203518	0.855885	-0.385415
POTE.ankyrin.domain.family.member.J	20	40	20	P0CG39	POTEJ_HUMAN	POTE ankyrin domain family member J	POTEJ	POTEJ	SALIVA Proteomic	turquoise	0.449093	0.61234	0.301445	0.712711	-0.121356
F-actin-capping.protein.subunit.beta	19	26	17	P47756	CAPZB_HUMAN	F-actin-capping protein subunit beta	CAPZB	CAPZB	SALIVA Proteomic	turquoise	0.683846	0.622434	0.178371	0.822264	-0.454794
Calpastatin	2	16	9	P20810	ICAL_HUMAN	Calpastatin	CAST	CAST	SALIVA Proteomic	brown	0.0751981	0.453623	0.42229	0.198426	0.00825702
V-type.proton.ATPase.116.kDa.subunit.a.isoform.4	15	5	11						SALIVA Proteomic	blue	0.837476	0.273575	-0.126054	0.572138	-0.477289
Probable.phosphoglycerate.mutase.4	20	40	20	Q8N0Y7	PGAM4_HUMAN	Probable phosphoglycerate mutase 4	PGAM4 PGAM3	PGAM4	SALIVA Proteomic	brown	0.508341	0.78173	0.442887	0.756827	-0.288462
POTE.ankyrin.domain.family.member.I	20	40	20	P0CG38	POTEI_HUMAN	POTE ankyrin domain family member I	POTEI	POTEI	SALIVA Proteomic	turquoise	0.578071	0.69575	0.2983	0.860584	-0.27754
Actin,.aortic.smooth.muscle	20	39	20	P62736	ACTA_HUMAN	Actin, aortic smooth muscle	ACTA2 ACTSA ACTVS GIG46	ACTA2	SALIVA Proteomic	turquoise	0.493315	0.696497	0.351117	0.787432	-0.241256
Actin,.gamma-enteric.smooth.muscle	20	39	20	P63267	ACTH_HUMAN	Actin, gamma-enteric smooth muscle	ACTG2 ACTA3 ACTL3 ACTSG	ACTG2	SALIVA Proteomic	turquoise	0.514607	0.708465	0.351815	0.811773	-0.253718
Carcinoembryonic.antigen-related.cell.adhesion.molecule.8	15	11	2	P31997	CEAM8_HUMAN	Carcinoembryonic antigen-related cell adhesion molecule 8	CEACAM8 CGM6	CEACAM8	SALIVA Proteomic	turquoise	0.461445	0.17412	-0.15275	0.453006	-0.351973
Talin-1	15	17	12	Q9Y490	TLN1_HUMAN	Talin-1	TLN1 KIAA1027 TLN	TLN1	SALIVA Proteomic	turquoise	0.609168	0.216127	-0.19689	0.617974	-0.505304
Villin-1	17	40	20	P09327	VILI_HUMAN	Villin-1	VIL1 VIL	VIL1	SALIVA Proteomic	turquoise	-0.0294445	0.0973244	0.0560407	0.064251	0.161436
Transketolase	20	40	20	P29401	TKT_HUMAN	Transketolase	TKT	TKT	SALIVA Proteomic	turquoise	0.643777	0.704482	0.254333	0.910109	-0.368683
Lymphocyte-specific.protein.1	7	4	8	P33241	LSP1_HUMAN	Lymphocyte-specific protein 1	LSP1 WP34	LSP1	SALIVA Proteomic	turquoise	0.30969	0.0747869	-0.161143	0.306096	-0.231092
Cystatin-A	19	35	18	P01040	CYTA_HUMAN	Cystatin-A	CSTA STF1 STFA	CSTA	SALIVA Proteomic	brown	0.356951	0.691183	0.445398	0.59518	-0.22892
Carcinoembryonic.antigen-related.cell.adhesion.molecule.1	15	13	15	P13688	CEAM1_HUMAN	Carcinoembryonic antigen-related cell adhesion molecule 1	CEACAM1 BGP BGP1	CEACAM1	SALIVA Proteomic	turquoise	0.514103	0.189014	-0.133716	0.481754	-0.40893
POTE.ankyrin.domain.family.member.E	20	40	20	Q6S8J3	POTEE_HUMAN	POTE ankyrin domain family member E	POTEE A26C1A POTE2	POTEE	SALIVA Proteomic	turquoise	0.611961	0.714805	0.315519	0.896595	-0.299359
POTE.ankyrin.domain.family.member.F	20	40	20	A5A3E0	POTEF_HUMAN	POTE ankyrin domain family member F	POTEF A26C1B	POTEF	SALIVA Proteomic	turquoise	0.611961	0.714805	0.315519	0.896595	-0.299359
Protein.S100-A4	16	23	12	P26447	S10A4_HUMAN	Protein S100-A4	S100A4 CAPL MTS1	S100A4	SALIVA Proteomic	turquoise	0.640231	0.490393	0.0630231	0.753527	-0.336054
Actin,.cytoplasmic.1	20	40	20	P60709	ACTB_HUMAN	Actin, cytoplasmic 1	ACTB	ACTB	SALIVA Proteomic	turquoise	0.628534	0.681268	0.265623	0.896299	-0.371712
Actin,.cytoplasmic.2	20	40	20	P63261	ACTG_HUMAN	Actin, cytoplasmic 2	ACTG1 ACTG	ACTG1	SALIVA Proteomic	turquoise	0.628534	0.681268	0.265623	0.896299	-0.371712
Histidine-rich.glycoprotein	14	19	11	P04196	HRG_HUMAN	Histidine-rich glycoprotein	HRG	HRG	SALIVA Proteomic	turquoise	0.48658	0.360818	0.0080066	0.621851	-0.331774
Coronin-1A	15	23	17	P31146	COR1A_HUMAN	Coronin-1A	CORO1A CORO1	CORO1A	SALIVA Proteomic	blue	0.772762	0.449485	-0.00403541	0.743327	-0.448127
Glycogen.phosphorylase,.muscle.form	18	28	18	P11217	PYGM_HUMAN	Glycogen phosphorylase, muscle form	PYGM	PYGM	SALIVA Proteomic	turquoise	0.616146	0.654417	0.259958	0.777133	-0.302657
Myosin-1	1	2	1	P12882	MYH1_HUMAN	Myosin-1	MYH1	MYH1	SALIVA Proteomic	blue	0.225548	-0.0086625	-0.09786	0.150307	-0.209072
Myosin-2	1	2	1	Q9UKX2	MYH2_HUMAN	Myosin-2	MYH2 MYHSA2	MYH2	SALIVA Proteomic	turquoise	0.229105	0.237782	0.152313	0.283303	-0.133357
Myosin-3	1	2	1	P11055	MYH3_HUMAN	Myosin-3	MYH3	MYH3	SALIVA Proteomic	turquoise	0.262754	0.0792146	-0.031078	0.219984	-0.208709
Myosin-4	1	2	1	Q9Y623	MYH4_HUMAN	Myosin-4	MYH4	MYH4	SALIVA Proteomic	turquoise	0.37456	0.295968	0.144481	0.357818	-0.135581
Myosin-6	1	2	1	P13533	MYH6_HUMAN	Myosin-6	MYH6 MYHCA	MYH6	SALIVA Proteomic	turquoise	0.360694	0.232488	-0.00417605	0.366109	-0.290777
Myosin-7	1	2	1	P12883	MYH7_HUMAN	Myosin-7	MYH7 MYHCB	MYH7	SALIVA Proteomic	turquoise	0.24689	0.154906	0.0417598	0.252397	-0.285845
Putative.uncharacterized.protein.MYH16	1	2	1	Q9H6N6	MYH16_HUMAN	Putative uncharacterized protein MYH16	MYH16 MYH5	MYH16	SALIVA Proteomic	turquoise	0.283702	0.25891	0.117951	0.345175	-0.207647
Annexin.A6	6	2	7	P08133	ANXA6_HUMAN	Annexin A6	ANXA6 ANX6	ANXA6	SALIVA Proteomic	blue	0.215863	0.011226	-0.060343	0.109448	-0.198917
Calnexin	12	2	5	P27824	CALX_HUMAN	Calnexin	CANX	CANX	SALIVA Proteomic	turquoise	0.440358	0.211316	-0.0872193	0.429602	-0.409589
Cathelicidin.antimicrobial.peptide	18	34	18	P49913	CAMP_HUMAN	Cathelicidin antimicrobial peptide	CAMP CAP18 FALL39 HSD26	CAMP	SALIVA Proteomic	turquoise	0.59502	0.372125	-0.0412376	0.726417	-0.361754
Rho.GDP-dissociation.inhibitor.2	20	40	19	P52566	GDIR2_HUMAN	Rho GDP-dissociation inhibitor 2	ARHGDIB GDIA2 GDID4 RAP1GN1	ARHGDIB	SALIVA Proteomic	turquoise	0.505163	0.405342	-0.00415929	0.755426	-0.37931
Hemoglobin.subunit.beta	20	40	20	P68871	HBB_HUMAN	Hemoglobin subunit beta	HBB	HBB	SALIVA Proteomic	turquoise	0.358671	0.229441	-0.120149	0.47708	-0.426432
Trefoil.factor.3	16	37	19	Q07654	TFF3_HUMAN	Trefoil factor 3	TFF3 ITF TFI	TFF3	SALIVA Proteomic	turquoise	0.516666	0.480406	0.217009	0.528027	0.00259745
Protein.S100-A7A	18	36	20	Q86SG5	S1A7A_HUMAN	Protein S100-A7A	S100A7A S100A15 S100A7L1	S100A7A	SALIVA Proteomic	brown	0.154447	0.34759	0.236947	0.227495	0.0221186
Alpha-actinin-1	19	16	14	P12814	ACTN1_HUMAN	Alpha-actinin-1	ACTN1	ACTN1	SALIVA Proteomic	blue	0.820028	0.289958	-0.216669	0.726325	-0.661777
Hemoglobin.subunit.delta	17	20	14	P02042	HBD_HUMAN	Hemoglobin subunit delta	HBD	HBD	SALIVA Proteomic	turquoise	0.359638	0.273985	-0.0706817	0.502132	-0.391099
Filamin-A	11	13	8	P21333	FLNA_HUMAN	Filamin-A	FLNA FLN FLN1	FLNA	SALIVA Proteomic	turquoise	0.204914	-0.00707454	-0.125485	0.170498	-0.0263526
Myeloblastin	20	38	19	P24158	PRTN3_HUMAN	Myeloblastin	PRTN3 MBN	PRTN3	SALIVA Proteomic	turquoise	0.56138	0.355981	-0.0831953	0.75995	-0.423075
Thymosin.beta-4	18	40	20	P62328	TYB4_HUMAN	Thymosin beta-4	TMSB4X TB4X THYB4 TMSB4	TMSB4X	SALIVA Proteomic	turquoise	0.327335	0.469043	0.205087	0.590103	-0.0585598
Glycogen.phosphorylase,.brain.form	18	28	18	P11216	PYGB_HUMAN	Glycogen phosphorylase, brain form	PYGB	PYGB	SALIVA Proteomic	turquoise	0.584816	0.623626	0.253038	0.744317	-0.280942
Inter-alpha-trypsin.inhibitor.heavy.chain.H2	12	16	7	P19823	ITIH2_HUMAN	Inter-alpha-trypsin inhibitor heavy chain H2	ITIH2 IGHEP2	ITIH2	SALIVA Proteomic	turquoise	0.420932	0.355547	0.0546525	0.523341	-0.223897
Hemoglobin.subunit.epsilon	20	36	19	P02100	HBE_HUMAN	Hemoglobin subunit epsilon	HBE1 HBE	HBE1	SALIVA Proteomic	turquoise	0.301386	0.187345	-0.128457	0.453351	-0.36136
Myeloperoxidase	20	39	20	P05164	PERM_HUMAN	Myeloperoxidase	MPO	MPO	SALIVA Proteomic	turquoise	0.781238	0.355012	-0.161157	0.808582	-0.570544
Cell.division.control.protein.42.homolog	11	7	8	P60953	CDC42_HUMAN	Cell division control protein 42 homolog	CDC42	CDC42	SALIVA Proteomic	blue	0.740216	0.399404	-0.0204416	0.674471	-0.449914
Rho-related.GTP-binding.protein.RhoG	11	7	8	P84095	RHOG_HUMAN	Rho-related GTP-binding protein RhoG	RHOG ARHG	RHOG	SALIVA Proteomic	blue	0.747471	0.325918	-0.0989057	0.649112	-0.42795
Rho-related.GTP-binding.protein.RhoJ	11	7	8	Q9H4E5	RHOJ_HUMAN	Rho-related GTP-binding protein RhoJ	RHOJ ARHJ RASL7B RHOI TCL	RHOJ	SALIVA Proteomic	blue	0.724727	0.249738	-0.167563	0.56985	-0.471058
Rho-related.GTP-binding.protein.RhoQ	11	7	8	P17081	RHOQ_HUMAN	Rho-related GTP-binding protein RhoQ	RHOQ ARHQ RASL7A TC10	RHOQ	SALIVA Proteomic	blue	0.777786	0.2757	-0.145348	0.611056	-0.489601
Protein.S100-A9	20	39	19	P06702	S10A9_HUMAN	Protein S100-A9	S100A9 CAGB CFAG MRP14	S100A9	SALIVA Proteomic	turquoise	0.698813	0.644576	0.255125	0.790038	-0.384757
Aldo-keto.reductase.family.1.member.C1	2	3	1	Q04828	AK1C1_HUMAN	Aldo-keto reductase family 1 member C1	AKR1C1 DDH DDH1	AKR1C1	SALIVA Proteomic	turquoise	0.227363	0.133397	0.0511614	0.183467	-0.0642068
Aldo-keto.reductase.family.1.member.C2	2	3	1	P52895	AK1C2_HUMAN	Aldo-keto reductase family 1 member C2	AKR1C2 DDH2	AKR1C2	SALIVA Proteomic	blue	0.24221	0.108178	0.0387372	0.174193	-0.0517317
Protein.S100-A8	19	34	18	P05109	S10A8_HUMAN	Protein S100-A8	S100A8 CAGA CFAG MRP8	S100A8	SALIVA Proteomic	turquoise	0.719862	0.677235	0.25795	0.797112	-0.345095
Protein.S100-P	20	35	19	P25815	S100P_HUMAN	Protein S100-P	S100P S100E	S100P	SALIVA Proteomic	turquoise	0.633281	0.465601	0.000720934	0.8341	-0.42911
Annexin.A3	16	13	15	P12429	ANXA3_HUMAN	Annexin A3	ANXA3 ANX3	ANXA3	SALIVA Proteomic	blue	0.78977	0.206536	-0.292674	0.645	-0.529743
Tropomyosin.alpha-1.chain	15	3	12	P09493	TPM1_HUMAN	Tropomyosin alpha-1 chain	TPM1 C15orf13 TMSA	TPM1	SALIVA Proteomic	blue	0.786221	0.223125	-0.260886	0.659918	-0.67126
Tropomyosin.alpha-3.chain	15	4	12	P06753	TPM3_HUMAN	Tropomyosin alpha-3 chain	TPM3	TPM3	SALIVA Proteomic	blue	0.751502	0.168433	-0.293065	0.617891	-0.592814
Carbonic.anhydrase.1	16	18	8	P00915	CAH1_HUMAN	Carbonic anhydrase 1	CA1	CA1	SALIVA Proteomic	turquoise	0.349563	0.029367	-0.278617	0.331434	-0.517237
Hemoglobin.subunit.gamma-1	6	10	1	P69891	HBG1_HUMAN	Hemoglobin subunit gamma-1	HBG1 PRO2979	HBG1	SALIVA Proteomic	turquoise	0.241508	0.264588	0.0442008	0.343712	-0.227105
Hemoglobin.subunit.gamma-2	6	10	1	P69892	HBG2_HUMAN	Hemoglobin subunit gamma-2	HBG2	HBG2	SALIVA Proteomic	turquoise	0.139487	0.313645	0.121497	0.280947	-0.149056
Mucin-5B	20	40	20	Q9HC84	MUC5B_HUMAN	Mucin-5B	MUC5B MUC5	MUC5B	SALIVA Proteomic	blue	0.763792	0.475329	0.0496159	0.675141	-0.364985
Carbonic.anhydrase.2	16	10	9	P00918	CAH2_HUMAN	Carbonic anhydrase 2	CA2	CA2	SALIVA Proteomic	turquoise	0.562684	0.209114	-0.201008	0.526497	-0.545175
Hemoglobin.subunit.alpha	20	40	20	P69905	HBA_HUMAN	Hemoglobin subunit alpha	HBA1; HBA2	HBA1;	SALIVA Proteomic	turquoise	0.666347	0.246906	-0.230918	0.628567	-0.645275
Actin-related.protein.2/3.complex.subunit.2	17	27	18	O15144	ARPC2_HUMAN	Actin-related protein 2/3 complex subunit 2	ARPC2 ARC34 PRO2446	ARPC2	SALIVA Proteomic	blue	0.749776	0.371772	-0.0111429	0.631002	-0.42807
Eosinophil.peroxidase	20	38	18	P11678	PERE_HUMAN	Eosinophil peroxidase	EPX EPER EPO EPP	EPX	SALIVA Proteomic	turquoise	0.529342	0.309537	-0.0986551	0.707907	-0.448976
Mucin-2	19	39	20	Q02817	MUC2_HUMAN	Mucin-2	MUC2 SMUC	MUC2	SALIVA Proteomic	blue	0.725441	0.494646	0.0840022	0.69039	-0.348094
Neutrophil.defensin.1	20	39	20	P59665	DEF1_HUMAN	Neutrophil defensin 1	DEFA1 DEF1 DEFA2 MRS; DEFA1B	DEFA1	SALIVA Proteomic	turquoise	0.638054	0.441815	-0.00454759	0.77284	-0.366946
Neutrophil.defensin.3	20	39	20	P59666	DEF3_HUMAN	Neutrophil defensin 3	DEFA3 DEF3	DEFA3	SALIVA Proteomic	turquoise	0.640531	0.441751	-0.0063109	0.774457	-0.36839
Putative.annexin.A2-like.protein	2	0	6	A6NMY6	AXA2L_HUMAN	Putative annexin A2-like protein	ANXA2P2 ANX2L2 ANX2P2 LPC2B	ANXA2P2	SALIVA Proteomic	blue	0.517052	0.192441	-0.0450732	0.337443	-0.312501
Alpha-hemoglobin-stabilizing.protein	1	0	0	Q9NZD4	AHSP_HUMAN	Alpha-hemoglobin-stabilizing protein	AHSP EDRF ERAF	AHSP	SALIVA Proteomic	turquoise	0.290173	0.234679	0.0749304	0.248017	-0.193283
Annexin.A2	2	0	6	P07355	ANXA2_HUMAN	Annexin A2	ANXA2 ANX2 ANX2L4 CAL1H LPC2D	ANXA2	SALIVA Proteomic	turquoise	0.238475	0.15083	0.0585147	0.167973	-0.119437
Caspase-14	9	6	7	P31944	CASPE_HUMAN	Caspase-14	CASP14	CASP14	SALIVA Proteomic	turquoise	0.177825	0.219973	0.115353	0.208191	-0.105882
Folate.receptor.gamma	2	0	1	P41439	FOLR3_HUMAN	Folate receptor gamma	FOLR3	FOLR3	SALIVA Proteomic	turquoise	0.336058	0.224568	-0.0341615	0.367022	-0.333795
High.mobility.group.protein.B2	6	0	4	P26583	HMGB2_HUMAN	High mobility group protein B2	HMGB2 HMG2	HMGB2	SALIVA Proteomic	blue	0.443811	0.2136	-0.0928705	0.378858	-0.357769
Mucin-16	1	0	2	Q8WXI7	MUC16_HUMAN	Mucin-16	MUC16 CA125	MUC16	SALIVA Proteomic	blue	0.282307	0.136236	0.0523017	0.174609	-0.0335418
Myeloid.cell.nuclear.differentiation.antigen	3	0	3	P41218	MNDA_HUMAN	Myeloid cell nuclear differentiation antigen	MNDA	MNDA	SALIVA Proteomic	blue	0.406121	0.200046	0.0162509	0.291151	-0.227028
Neutrophil.cytosol.factor.4	3	0	3	Q15080	NCF4_HUMAN	Neutrophil cytosol factor 4	NCF4 SH3PXD4	NCF4	SALIVA Proteomic	turquoise	0.330319	0.197233	0.0728529	0.306278	-0.137576
Rab.GDP.dissociation.inhibitor.alpha	7	2	7	P31150	GDIA_HUMAN	Rab GDP dissociation inhibitor alpha	GDI1 GDIL OPHN2 RABGDIA XAP4	GDI1	SALIVA Proteomic	blue	0.430042	0.130479	-0.1298	0.354697	-0.249923
Secretoglobin.family.1D.member.1	2	0	2	O95968	SG1D1_HUMAN	Secretoglobin family 1D member 1	SCGB1D1 LIPHA LPNA	SCGB1D1	SALIVA Proteomic	blue	0.235281	-0.0142587	-0.120415	0.112927	0.0328529
Secretoglobin.family.1D.member.2	3	2	8	O95969	SG1D2_HUMAN	Secretoglobin family 1D member 2	SCGB1D2 LIPHB LPNB	SCGB1D2	SALIVA Proteomic	turquoise	0.227946	0.229124	0.158654	0.148428	-0.056669
Selenium-binding.protein.1	2	1	0						SALIVA Proteomic	turquoise	0.282952	0.147247	-0.0586186	0.246982	-0.35548
Thrombospondin-1	4	0	7	P07996	TSP1_HUMAN	Thrombospondin-1	THBS1 TSP TSP1	THBS1	SALIVA Proteomic	blue	0.357083	0.164823	0.0462226	0.227726	0.0461006
WD.repeat.and.FYVE.domain-containing.protein.3	4	0	9	Q8IZQ1	WDFY3_HUMAN	WD repeat and FYVE domain-containing protein 3	WDFY3 KIAA0993	WDFY3	SALIVA Proteomic	blue	0.535036	0.281612	0.0166034	0.422802	-0.155668

## Sheet: Table S4
ID	Presence.AD	Presence.CON	Presence.MCI	Source	moduleColors	kMEblue	kMEbrown	kMEturquoise	kMEyellow	NameClean
Phosphoric.acid	20	40	20	SALIVA Metabolomic	blue	0.45048	0.0741998	-0.194525	0.0946418	Phosphoric acid
O-Phosphoethanolamine	20	40	20	SALIVA Metabolomic	blue	0.260608	0.176812	-0.274082	-0.23355	O-Phosphoethanolamine
Fructose.1,6-bisphosphate	20	40	20	SALIVA Metabolomic	blue	0.149257	-0.055267	0.0680371	-0.210705	Fructose 1,6-bisphosphate
4-(2-hydroxyethyl)phenol.(tyrosol)	20	40	20	SALIVA Metabolomic	turquoise	-0.137809	-0.415197	0.292846	0.108659	4-(2-hydroxyethyl)phenol (tyrosol)
Desaminotyrosine	20	40	20	SALIVA Metabolomic	turquoise	-0.341883	-0.488994	0.652791	0.0931457	Desaminotyrosine
Propane-1,3-diol	20	40	20	SALIVA Metabolomic	brown	0.280946	0.707838	-0.522558	-0.331521	Propane-1,3-diol
Putrescine	20	40	20	SALIVA Metabolomic	turquoise	-0.590846	-0.542815	0.829078	-0.162566	Putrescine
Pyruvic.acid	20	40	20	SALIVA Metabolomic	brown	-0.294785	0.294301	0.0841111	-0.262365	Pyruvic acid
Hydrocinnamic.acid	20	40	20	SALIVA Metabolomic	blue	0.270162	-0.184544	0.0702135	0.0882754	Hydrocinnamic acid
L-Lactic.acid	20	40	20	SALIVA Metabolomic	brown	0.155554	0.749329	-0.518776	-0.373255	L-Lactic acid
Sarcosine	20	40	20	SALIVA Metabolomic	yellow	0.241608	-0.17441	-0.246746	0.787992	Sarcosine
Myristic.acid	20	40	20	SALIVA Metabolomic	yellow	0.147169	-0.446118	0.0417416	0.885191	Myristic acid
Sorbose.1-phosphate	20	40	20	SALIVA Metabolomic	brown	0.14516	0.683142	-0.449918	-0.180625	Sorbose 1-phosphate
3-Chlorotyrosine	20	40	20	SALIVA Metabolomic	turquoise	-0.537531	-0.627974	0.898642	-0.102579	3-Chlorotyrosine
Succinic.acid	20	40	20	SALIVA Metabolomic	yellow	0.334813	-0.0609787	-0.274771	0.536171	Succinic acid
Ribonolactone	20	40	20	SALIVA Metabolomic	brown	0.0293315	0.657103	-0.422705	-0.288389	Ribonolactone
Taurine	20	31	18	SALIVA Metabolomic	turquoise	-0.510883	-0.389369	0.637098	-0.101712	Taurine
2-Hydroxybutyric.acid	20	40	20	SALIVA Metabolomic	blue	0.502217	0.186146	-0.272852	-0.00561356	2-Hydroxybutyric acid
Dioctyltin.isooctylthioglycolate	20	40	20	SALIVA Metabolomic	blue	0.688129	0.127393	-0.479943	0.252991	Dioctyltin isooctylthioglycolate
Uric.acid	20	40	20	SALIVA Metabolomic	blue	0.234014	-0.00447489	-0.211592	0.107043	Uric acid
Urea	20	40	20	SALIVA Metabolomic	blue	0.626141	0.237942	-0.445624	0.0988887	Urea
Galactitol	20	40	20	SALIVA Metabolomic	brown	-0.148738	0.716419	-0.226972	-0.28147	Galactitol
Xanthine	20	40	20	SALIVA Metabolomic	blue	0.401721	-0.0401375	-0.223252	0.166973	Xanthine
Conduritol.epoxide	20	40	20	SALIVA Metabolomic	brown	-0.122004	0.658571	-0.206718	-0.386906	Conduritol epoxide
L-alanine-2,3,3,3-d4	20	40	20	SALIVA Metabolomic	turquoise	-0.184456	-0.310517	0.347639	-0.0960428	L-alanine-2,3,3,3-d4
Valeramide	20	40	20	SALIVA Metabolomic	yellow	-0.131962	-0.371843	0.169034	0.762135	Valeramide
Phendimetrazine	20	40	20	SALIVA Metabolomic	blue	0.138982	-0.0226291	-7.74515e-05	-0.107214	Phendimetrazine
2-Piperidinone	20	40	20	SALIVA Metabolomic	turquoise	-0.544775	-0.568978	0.799746	-0.0298669	2-Piperidinone
p-Hydroxyphenylacetic.acid	20	40	20	SALIVA Metabolomic	turquoise	-0.314779	-0.416489	0.53468	0.147432	p-Hydroxyphenylacetic acid
5-Aminopentanoic.acid	20	40	20	SALIVA Metabolomic	turquoise	-0.607889	-0.532807	0.838803	-0.133388	5-Aminopentanoic acid
6-Hydroxyhexanoic.acid	20	40	20	SALIVA Metabolomic	brown	0.090065	0.299726	-0.187958	-0.152266	6-Hydroxyhexanoic acid
L-Proline	20	40	20	SALIVA Metabolomic	turquoise	-0.592729	-0.461376	0.796813	-0.241718	L-Proline
2-amino-2-methyl-1,3-propanediol	20	40	20	SALIVA Metabolomic	turquoise	-0.537531	-0.627974	0.898642	-0.102579	2-amino-2-methyl-1,3-propanediol
D-glucose	20	40	20	SALIVA Metabolomic	blue	0.739322	0.436885	-0.612927	0.0870992	D-glucose
L-Asparagine	20	40	20	SALIVA Metabolomic	blue	0.480038	0.339759	-0.282006	-0.0475026	L-Asparagine
22b-Hydroxycholesterol	20	40	20	SALIVA Metabolomic	turquoise	-0.328905	-0.356327	0.50223	-0.184378	22b-Hydroxycholesterol
D-Threitol	20	40	20	SALIVA Metabolomic	blue	0.605255	-0.235841	-0.209924	0.333809	D-Threitol
L-Fucose	20	40	20	SALIVA Metabolomic	turquoise	-0.4379	-0.555818	0.627651	0.306791	L-Fucose
Adenosine	20	40	20	SALIVA Metabolomic	blue	0.363645	-0.123441	-0.0168991	-0.0450713	Adenosine
D-Galactose	20	40	20	SALIVA Metabolomic	brown	-0.246041	0.580507	-0.0784187	-0.279135	D-Galactose
L-Norleucine	20	40	20	SALIVA Metabolomic	turquoise	-0.178856	-0.462338	0.521618	-0.109987	L-Norleucine
Rhamnose	20	40	20	SALIVA Metabolomic	turquoise	-0.508219	-0.595866	0.819793	0.0376729	Rhamnose
Beta-Alanine	20	40	20	SALIVA Metabolomic	brown	0.240579	0.768323	-0.74925	-0.0234775	Beta-Alanine
N-Acetylgalactosamine	20	40	20	SALIVA Metabolomic	brown	-0.246045	0.580504	-0.0784156	-0.279134	N-Acetylgalactosamine
Benzoic.acid	20	40	20	SALIVA Metabolomic	blue	0.928345	0.0994139	-0.579571	0.276701	Benzoic acid
Biphenyl-2,3-diol	20	40	20	SALIVA Metabolomic	yellow	-0.0363609	0.0116883	-0.236898	0.508404	Biphenyl-2,3-diol
Unknown.compound.1	20	40	20	SALIVA Metabolomic	blue	0.593664	-0.0873162	-0.32764	0.391873	Unknown compound 1
2,3-Butanediol	20	40	20	SALIVA Metabolomic	brown	0.222641	0.625708	-0.538926	-0.19642	2,3-Butanediol
1R,.2S-Phenylpropylamine	20	40	20	SALIVA Metabolomic	turquoise	-0.261294	-0.322499	0.369159	0.0630129	1R, 2S-Phenylpropylamine
(R)-1-Octen-3-ol	20	40	20	SALIVA Metabolomic	blue	0.920108	0.199649	-0.639405	0.240188	(R)-1-Octen-3-ol
Leucyl-Leucine	20	40	20	SALIVA Metabolomic	blue	0.564254	0.149938	-0.400059	0.0892854	Leucyl-Leucine
Capric.acid	20	40	20	SALIVA Metabolomic	yellow	0.388136	-0.191897	-0.21412	0.621741	Capric acid
Cholesterol	19	32	18	SALIVA Metabolomic	turquoise	-0.500905	-0.632281	0.742525	0.239638	Cholesterol
Citric.acid	20	40	20	SALIVA Metabolomic	brown	0.487722	0.556496	-0.614423	-0.102358	Citric acid
L-glutamic.acid.(dehydrated)	20	40	20	SALIVA Metabolomic	blue	0.817777	-0.0182089	-0.425438	0.175461	L-glutamic acid (dehydrated)
Fosfomycin	20	40	20	SALIVA Metabolomic	turquoise	-0.304607	-0.505121	0.6458	-0.0897145	Fosfomycin
Gentisic.acid	20	40	20	SALIVA Metabolomic	blue	0.799125	0.145297	-0.467651	0.0356396	Gentisic acid
Maltotriose	20	40	20	SALIVA Metabolomic	brown	0.144964	0.785213	-0.671751	-0.212147	Maltotriose
N-carbamyl-L-glutamic.acid	20	40	20	SALIVA Metabolomic	yellow	0.0914897	-0.155507	-0.123813	0.750886	N-carbamyl-L-glutamic acid
Caprylic.acid	20	40	20	SALIVA Metabolomic	blue	0.330581	0.0305434	-0.110311	-0.0253549	Caprylic acid
Dodecanoic.acid	20	40	20	SALIVA Metabolomic	yellow	0.46932	-0.385574	-0.142563	0.766015	Dodecanoic acid
Lorazepam	20	40	20	SALIVA Metabolomic	blue	0.771412	0.116457	-0.474042	0.0271974	Lorazepam
4-Aminophenol	20	40	20	SALIVA Metabolomic	blue	0.349511	-0.0548014	-0.172168	0.172773	4-Aminophenol
Metaxalone	20	40	20	SALIVA Metabolomic	brown	0.0442759	-0.079573	0.049397	0.168686	Metaxalone
Unknown.compound.2	20	40	20	SALIVA Metabolomic	yellow	0.115685	-0.468358	0.179412	0.693725	Unknown compound 2
Diglycerol	20	40	20	SALIVA Metabolomic	blue	0.915625	0.180588	-0.631818	0.268465	Diglycerol
Glyceric.acid	20	40	20	SALIVA Metabolomic	yellow	0.335964	-0.0565959	-0.297032	0.550477	Glyceric acid
Pipecolic.acid	20	40	20	SALIVA Metabolomic	blue	0.537326	0.233633	-0.42062	0.0610004	Pipecolic acid
Galactinol	20	40	20	SALIVA Metabolomic	brown	0.13457	0.680409	-0.586451	-0.125207	Galactinol
Cellotetraose	20	40	20	SALIVA Metabolomic	brown	0.11975	0.80365	-0.661587	-0.221773	Cellotetraose
D-Erythrose.4-phosphate	20	40	20	SALIVA Metabolomic	brown	-0.156861	0.571314	-0.0594479	-0.289419	D-Erythrose 4-phosphate
Citramalic.acid	20	40	20	SALIVA Metabolomic	turquoise	-0.463917	-0.45105	0.807478	-0.138325	Citramalic acid
N-acetyltryptophan	20	40	20	SALIVA Metabolomic	turquoise	-0.232007	-0.332004	0.502143	0.0842693	N-acetyltryptophan
Glucose.6-phosphate	20	40	20	SALIVA Metabolomic	turquoise	-0.33622	0.323164	0.00491828	-0.230945	Glucose 6-phosphate
D.(+)altrose	20	40	20	SALIVA Metabolomic	brown	-0.246045	0.580504	-0.0784156	-0.279134	D (+)altrose
Beta-gentiobiose	20	40	20	SALIVA Metabolomic	brown	0.144976	0.785187	-0.671644	-0.212172	Beta-gentiobiose
Phenylpropanolamine	20	40	20	SALIVA Metabolomic	turquoise	-0.240179	-0.511166	0.581171	0.124948	Phenylpropanolamine
Peonidin-3-glucoside	20	40	20	SALIVA Metabolomic	brown	-0.0615951	0.606995	-0.198151	-0.373546	Peonidin-3-glucoside
Maleic.acid	20	40	20	SALIVA Metabolomic	blue	0.911043	0.0450393	-0.561702	0.322093	Maleic acid
Fumaric.acid	20	40	20	SALIVA Metabolomic	brown	0.547925	0.602547	-0.658341	-0.121151	Fumaric acid
n-acetylneuraminic.acid	20	40	20	SALIVA Metabolomic	turquoise	-0.591845	-0.396624	0.746274	-0.0694568	n-acetylneuraminic acid
Oleic.acid	20	40	20	SALIVA Metabolomic	yellow	-0.00824954	-0.415813	0.0544966	0.919824	Oleic acid
Galacturonic.acid	20	40	20	SALIVA Metabolomic	brown	0.0499851	0.395309	-0.108378	-0.198961	Galacturonic acid
Eicosapentaenoic.acid	20	40	20	SALIVA Metabolomic	brown	0.142325	0.719218	-0.665713	-0.224764	Eicosapentaenoic acid
D-Allose.6-phosphate	20	40	20	SALIVA Metabolomic	brown	-0.214248	0.527182	-0.083741	-0.258421	D-Allose 6-phosphate
Hydroxypropanedioic.acid	20	40	20	SALIVA Metabolomic	blue	0.474641	0.212472	-0.338421	0.138324	Hydroxypropanedioic acid
1,4-dideoxy-1,4-imino-D-arabinitol	20	40	20	SALIVA Metabolomic	brown	-0.0920195	0.565135	-0.125259	-0.254876	1,4-dideoxy-1,4-imino-D-arabinitol
12a-Hydroxy-9-Demethylmunduserone-8-Carboxylic.Acid	20	40	20	SALIVA Metabolomic	blue	0.675023	0.129933	-0.350984	-0.0523243	12a-Hydroxy-9-Demethylmunduserone-8-Carboxylic Acid
Methylmalonic.acid	20	39	20	SALIVA Metabolomic	turquoise	-0.395425	-0.0518109	0.361821	-0.13533	Methylmalonic acid
Oxoglutaric.acid	20	40	20	SALIVA Metabolomic	turquoise	0.0952479	0.0221773	0.17905	-0.15061	Oxoglutaric acid
Serotonin	20	40	20	SALIVA Metabolomic	turquoise	-0.558318	-0.563987	0.817847	-0.0983368	Serotonin
D-sphingosine	20	40	20	SALIVA Metabolomic	turquoise	-0.168023	0.00845966	0.206006	-0.0712276	D-sphingosine
Apigenin	20	40	20	SALIVA Metabolomic	blue	0.760036	-0.00339179	-0.473751	0.236	Apigenin
N-methylalanine	20	40	20	SALIVA Metabolomic	blue	0.16447	-0.196908	0.0778611	0.0840556	N-methylalanine
Methyl.oleate	20	40	20	SALIVA Metabolomic	yellow	0.490392	-0.160664	-0.345352	0.597241	Methyl oleate
Threonic.acid	20	40	20	SALIVA Metabolomic	blue	0.474632	0.212493	-0.338459	0.138333	Threonic acid
Tyramine	20	40	20	SALIVA Metabolomic	turquoise	-0.389723	-0.491168	0.761986	-0.142706	Tyramine
4-Hydroxyproline	20	40	20	SALIVA Metabolomic	blue	0.710561	0.181616	-0.562351	0.133414	4-Hydroxyproline
Epinephrine	20	40	20	SALIVA Metabolomic	blue	0.712918	0.102849	-0.463983	0.0121392	Epinephrine
Dextroamphetamine	20	40	20	SALIVA Metabolomic	yellow	0.242898	-0.173755	-0.247027	0.788534	Dextroamphetamine
Creatinine	20	40	20	SALIVA Metabolomic	blue	0.533436	0.255481	-0.557658	0.225133	Creatinine
N-2-fluorenylacetamide	20	40	20	SALIVA Metabolomic	blue	0.326332	0.093897	-0.204186	0.03201	N-2-fluorenylacetamide
L-Cystine	20	40	20	SALIVA Metabolomic	turquoise	-0.288621	-0.0340938	0.255372	-0.144134	L-Cystine
L-Alanine	20	40	20	SALIVA Metabolomic	turquoise	-0.440796	-0.339184	0.599636	-0.125202	L-Alanine
L-Serine	20	40	20	SALIVA Metabolomic	blue	0.795588	0.0485004	-0.498308	0.222561	L-Serine
L-Aspartic.acid	20	40	20	SALIVA Metabolomic	turquoise	0.190649	-0.450817	0.407668	-0.00281083	L-Aspartic acid
L-Lysine	20	40	20	SALIVA Metabolomic	turquoise	-0.578083	-0.461154	0.871833	-0.254317	L-Lysine
Fructose	20	40	20	SALIVA Metabolomic	brown	0.0103238	0.691134	-0.336759	-0.221882	Fructose
Sucrose	20	40	20	SALIVA Metabolomic	brown	0.142843	0.719391	-0.66605	-0.224615	Sucrose
D-Ala-D-Ala2	20	40	20	SALIVA Metabolomic	turquoise	-0.440772	-0.339218	0.599655	-0.125143	D-Ala-D-Ala2
L-Tyrosine	20	40	20	SALIVA Metabolomic	turquoise	-0.62019	-0.389338	0.796792	-0.169971	L-Tyrosine
L-Methionine	20	40	20	SALIVA Metabolomic	blue	0.39011	-0.369967	0.0661455	0.296543	L-Methionine
Octadecenoic.acid	20	40	20	SALIVA Metabolomic	yellow	-0.00763406	-0.416464	0.0543039	0.920566	Octadecenoic acid
Mannitol	20	40	20	SALIVA Metabolomic	brown	-0.0923298	0.759807	-0.301459	-0.26575	Mannitol
Maltose	20	40	20	SALIVA Metabolomic	brown	0.144511	0.785226	-0.671556	-0.212511	Maltose
L-Ornithine	20	40	20	SALIVA Metabolomic	turquoise	-0.164105	-0.468927	0.620628	0.000815378	L-Ornithine
L-Histidine	20	40	20	SALIVA Metabolomic	turquoise	-0.502818	-0.300672	0.752933	-0.207081	L-Histidine
L-Valine	20	40	20	SALIVA Metabolomic	turquoise	-0.50404	-0.539456	0.756381	-0.133213	L-Valine
L-Threonine	20	40	20	SALIVA Metabolomic	turquoise	-0.390336	-0.0226139	0.448884	-0.453834	L-Threonine
L-Tryptophan	20	40	20	SALIVA Metabolomic	turquoise	-0.579099	-0.570554	0.836283	0.0970347	L-Tryptophan
Elaidic.acid	20	40	20	SALIVA Metabolomic	yellow	-0.00824958	-0.415814	0.0544987	0.919824	Elaidic acid
Citraconic.acid	20	40	20	SALIVA Metabolomic	brown	0.547866	0.602263	-0.658518	-0.12017	Citraconic acid
DL-3-aminoisobutyric.acid	20	40	20	SALIVA Metabolomic	brown	0.218513	0.604398	-0.503898	-0.205096	DL-3-aminoisobutyric acid
1,5-Anhydrosorbitol	20	40	20	SALIVA Metabolomic	blue	0.756211	0.493078	-0.688319	0.0622607	1,5-Anhydrosorbitol
Quinic.acid	20	40	20	SALIVA Metabolomic	brown	-0.0917596	0.284802	0.0280433	-0.24977	Quinic acid
Norvaline	20	40	20	SALIVA Metabolomic	blue	0.682819	0.0847105	-0.448372	0.223043	Norvaline
Cysteinylglycine	20	40	20	SALIVA Metabolomic	blue	0.580479	-0.0485608	-0.315328	0.150259	Cysteinylglycine
Isopropyl.beta-D-1-thiogalactopyranoside	20	40	20	SALIVA Metabolomic	brown	-0.0975212	0.664595	-0.193615	-0.395717	Isopropyl beta-D-1-thiogalactopyranoside
Porphine	20	40	20	SALIVA Metabolomic	blue	0.719737	-0.0633917	-0.367323	0.393869	Porphine
3-hydroxypropanoic.acid	20	40	20	SALIVA Metabolomic	blue	0.928341	0.182359	-0.644263	0.263489	3-hydroxypropanoic acid
1-methylhydantoin	20	38	20	SALIVA Metabolomic	turquoise	-0.435108	-0.212829	0.429064	-0.086909	1-methylhydantoin
3-Hydroxyisovaleric.acid	20	40	20	SALIVA Metabolomic	blue	0.485243	0.220758	-0.358694	0.00154638	3-Hydroxyisovaleric acid
Antiarol	20	40	20	SALIVA Metabolomic	turquoise	-0.293802	-0.591095	0.734544	0.0105126	Antiarol
Erythrose.4-phosphate	20	40	20	SALIVA Metabolomic	blue	0.137927	-0.0403685	0.0671	-0.222273	Erythrose 4-phosphate
Thymol	20	40	20	SALIVA Metabolomic	blue	0.450671	0.022323	-0.225386	0.111092	Thymol
2-ketoisocaproic.acid	20	40	19	SALIVA Metabolomic	turquoise	-0.180734	-0.166013	0.390923	-0.253551	2-ketoisocaproic acid
Ethanolamine	20	40	20	SALIVA Metabolomic	turquoise	-0.389538	-0.511485	0.679621	-0.15031	Ethanolamine
2-Biphenylol	17	40	19	SALIVA Metabolomic	brown	0.38643	0.502678	-0.632708	-0.052343	2-Biphenylol
N-(2-hydroxyethyl)iminodiacetic.acid	20	40	20	SALIVA Metabolomic	blue	0.806057	-0.0819229	-0.41853	0.527794	N-(2-hydroxyethyl)iminodiacetic acid
Glycine	20	40	20	SALIVA Metabolomic	blue	0.21366	-0.154271	0.0957733	0.0240773	Glycine
L-Glutamine	20	40	20	SALIVA Metabolomic	turquoise	0.0596992	-0.188483	0.215267	-0.0906019	L-Glutamine
Glycerol	20	40	20	SALIVA Metabolomic	blue	0.607017	0.23393	-0.452069	0.0909237	Glycerol
Glycerol.3-phosphate	20	40	20	SALIVA Metabolomic	blue	0.137927	-0.0403685	0.0671	-0.222273	Glycerol 3-phosphate
Glycolic.acid	20	40	20	SALIVA Metabolomic	brown	0.109904	0.649739	-0.346741	-0.447757	Glycolic acid
Triethanolamine	20	40	20	SALIVA Metabolomic	yellow	-0.0928003	-0.216607	0.0506977	0.419283	Triethanolamine
Hypoxanthine	20	40	20	SALIVA Metabolomic	turquoise	-0.299811	-0.0461947	0.342501	-0.333454	Hypoxanthine
DL-isoleucine	20	40	20	SALIVA Metabolomic	turquoise	-0.344042	-0.488793	0.643754	-0.129966	DL-isoleucine
Glycylproline	20	40	20	SALIVA Metabolomic	turquoise	-0.398741	-0.619201	0.864548	-0.0454622	Glycylproline
Cyclohexylamine	20	40	20	SALIVA Metabolomic	turquoise	-0.386006	-0.100507	0.20844	-0.117043	Cyclohexylamine
2-butyne-1,4-diol	20	40	20	SALIVA Metabolomic	yellow	0.326212	-0.061841	-0.268995	0.539829	2-butyne-1,4-diol
pelargonic.acid.(nonanoic.acid)	20	40	20	SALIVA Metabolomic	blue	0.761598	-0.0391116	-0.433602	0.400526	pelargonic acid (nonanoic acid)
Acetol	20	40	20	SALIVA Metabolomic	brown	-0.111802	0.711796	-0.267637	-0.35681	Acetol
Dioctyl.phthalate	20	40	20	SALIVA Metabolomic	yellow	0.406296	-0.180601	-0.263686	0.794019	Dioctyl phthalate
Lactose	20	40	20	SALIVA Metabolomic	brown	0.158529	0.593738	-0.611156	-0.223203	Lactose
3,4-Dihydroxymandelic.acid	20	40	20	SALIVA Metabolomic	blue	0.799125	0.145297	-0.467651	0.0356396	3,4-Dihydroxymandelic acid
Malonic.acid	20	40	20	SALIVA Metabolomic	turquoise	-0.0245773	-0.0852536	0.176328	-0.0736271	Malonic acid
2-Ethylhexanoic.acid	20	40	20	SALIVA Metabolomic	yellow	0.546626	-0.0927956	-0.276229	0.318842	2-Ethylhexanoic acid
2-Hydroxypyridine	20	40	20	SALIVA Metabolomic	blue	0.830092	0.10374	-0.412252	0.0664776	2-Hydroxypyridine
1-Nonanol	20	40	20	SALIVA Metabolomic	yellow	0.195223	-0.0811795	-0.033135	0.19749	1-Nonanol
allo-inositol	20	40	20	SALIVA Metabolomic	brown	0.306999	0.524263	-0.575029	-0.133528	allo-inositol
myo-Inositol	20	40	20	SALIVA Metabolomic	brown	0.306963	0.524371	-0.575026	-0.133562	myo-Inositol
N-acetyl-D-mannosamine	20	40	20	SALIVA Metabolomic	turquoise	-0.148493	-0.329937	0.369612	-0.0527381	N-acetyl-D-mannosamine
D-.Psicose	20	40	20	SALIVA Metabolomic	brown	0.135991	0.66245	-0.449414	-0.196002	D- Psicose
3,4-Dihydroxyphenylglycol	20	40	20	SALIVA Metabolomic	blue	0.712918	0.102849	-0.463983	0.0121392	3,4-Dihydroxyphenylglycol
D-Malic.acid	20	40	20	SALIVA Metabolomic	brown	0.375331	0.620769	-0.546244	-0.257502	D-Malic acid
Glycyl-Tyrosine	20	40	20	SALIVA Metabolomic	turquoise	-0.514891	-0.521599	0.842563	-0.0830164	Glycyl-Tyrosine
5,6-dihydro-5-methyluracil	20	40	20	SALIVA Metabolomic	turquoise	-0.244401	-0.524504	0.694184	-0.106198	5,6-dihydro-5-methyluracil
Hydroxyphenyllactic.acid	20	40	20	SALIVA Metabolomic	turquoise	-0.362284	-0.331487	0.546451	-0.0323989	Hydroxyphenyllactic acid
Methyl.beta-D-glucopyranoside	20	40	20	SALIVA Metabolomic	turquoise	-0.559346	0.203737	0.231097	-0.338741	Methyl beta-D-glucopyranoside
Octanol	20	40	20	SALIVA Metabolomic	yellow	0.0285694	-0.378692	-0.0273127	0.893572	Octanol
Oxalic.acid	20	40	20	SALIVA Metabolomic	brown	0.111926	0.649787	-0.34746	-0.446993	Oxalic acid
Palmitic.acid	20	40	20	SALIVA Metabolomic	yellow	0.297241	-0.442404	0.0207689	0.828223	Palmitic acid
Pantolactone	20	40	20	SALIVA Metabolomic	yellow	0.0285567	-0.378722	-0.0273009	0.893559	Pantolactone
L-Phenylalanine	20	40	20	SALIVA Metabolomic	turquoise	-0.0811564	-0.156358	0.260081	-0.0841966	L-Phenylalanine

## Sheet: Table S5
Subset of samples used for microbiome	CON	MCI	AD	P.Value			Complete cohort	CON	MCI	AD	P.Value
	n = 22	n = 13	n = 16					n = 40	n = 20	n = 20
Sex: M	14 (63.6%)	6 (46.2%)	10 (62.5%)	0.56			Sex: M	21 (52.5%)	9 (45%)	12 (60%)	0.637
Age	74.1 (7.2)	78.4 (6.8)	78.9 (6.3)	0.073			Age	74.9 (7.2)	77.8 (8.1)	78.0 (6.5)	0.182
APOE				0.218			APOE				0.002
E2/E2	1 (4.5%)	1 (7.7%)	0 (0%)				E2/E2	1 (2.5%)	1 (5%)	0 (0%)
E3/E2	3 (13.6%)	1 (7.7%)	1 (6.2%)				E3/E2	4 (10%)	1 (5%)	1 (5%)
E3/E3	13 (59.1%)	5 (38.5%)	6 (37.5%)				E3/E3	29 (72.5%)	7 (35%)	9 (45%)
E4/E2	1 (4.5%)	0 (0%)	0 (0%)				E4/E2	1 (2.5%)	0 (0%)	0 (0%)
E4/E3	4 (18.2%)	6 (46.2%)	6 (37.5%)				E4/E3	5 (12.5%)	11 (55%)	6 (30%)
E4/E4	0 (0%)	0 (0%)	3 (18.8%)				E4/E4	0 (0%)	0 (0%)	4 (20%)
MMSE	28.4 (1.9)	27.8 (1.2)	20.9 (3.3)	<.001			MMSE	28.6 (1.6)	26.6 (3.1)	21.1 (3.3)	<.001
p Tau181 pg mL October 2022	3.1 (0.9)	4.5 (1.9)	7.1 (2.7)	<.001			p Tau181 pg mL October 2022	3.2 (1.3)	4.8 (2.2)	6.6 (2.6)	<.001
hsCRP_ mg L	2.3 (3.1)	1.9 (1.4)	1.5 (1.6)	0.58			hsCRP_ mg L	2.3 (2.5)	1.8 (1.8)	1.4 (1.5)	0.282
IL 6_ pg mL	12.2 (17.7)	24.0 (50.1)	17.0 (24.8)	0.554			IL 6_ pg mL	19.1 (47.0)	16.9 (41.1)	14.4 (22.7)	0.915
TNF alpha pg mL	1.8 (0.8)	1.8 (1.1)	2.1 (2.4)	0.841			TNF alpha pg mL	1.6 (0.7)	1.9 (1.2)	2.1 (2.2)	0.33
SERUM_VIT_B12 pmol L 140 700	308.2 (93.6)	419.1 (176.2)	406.7 (117.0)	0.02			SERUM_VIT_B12 pmol L 140 700	303.1 (91.3)	392.9 (186.0)	395.6 (120.5)	0.008
SERUM_FOLATE nmol L 6 5 45	29.3 (11.3)	34.8 (10.6)	31.9 (13.3)	0.408			SERUM_FOLATE nmol L 6 5 45	30.5 (10.0)	34.5 (9.8)	34.0 (12.8)	0.293
PLASMA_ HOMOCYSTEINE µmol L 4 14	14.7 (3.6)	13.3 (3.7)	16.5 (5.4)	0.194			PLASMA_ HOMOCYSTEINE µmol L 4 14	14.1 (3.5)	14.1 (3.9)	15.6 (5.1)	0.351
X25_HYDROXY_ VIT_D3 60 160 nmol L	72.9 (24.6)	93.5 (27.7)	65.9 (17.0)	0.011			X25_HYDROXY_ VIT_D3 60 160 nmol L	69.7 (21.4)	89.2 (24.7)	70.7 (18.8)	0.006
ACTIVE_B12 Holotranscobalamin	66.3 (28.8)	75.5 (21.9)	55.0 (NA)	NA			ACTIVE_B12 Holotranscobalamin	61.8 (24.6)	83.6 (18.5)	63.0 (6.9)	0.192
CHOLESTEROL	4.5 (1.0)	4.3 (1.0)	5.2 (1.3)	0.133			CHOLESTEROL	4.8 (1.1)	4.5 (1.2)	5.0 (1.2)	0.591
TRIGLYCERIDE	1.4 (0.5)	1.3 (0.6)	1.3 (0.5)	0.873			TRIGLYCERIDE	1.4 (0.6)	1.5 (0.6)	1.2 (0.4)	0.307
HDL_ CHOLESTEROL	1.5 (0.3)	1.8 (0.6)	2.0 (0.7)	0.055			HDL_ CHOLESTEROL	1.5 (0.3)	1.7 (0.5)	1.9 (0.6)	0.022
LDL_ CHOLESTEROL	2.4 (0.8)	1.9 (0.7)	2.4 (1.0)	0.402			LDL_ CHOLESTEROL	2.6 (1.1)	2.1 (0.7)	2.3 (0.9)	0.215
NON_HDL_ CHOLESTEROL	3.0 (0.9)	2.5 (0.6)	3.0 (0.9)	0.41			NON_HDL_ CHOLESTEROL	3.3 (1.2)	3.0 (1.2)	2.9 (0.8)	0.495
TOTAL_ CHOLESTEROL	3.0 (0.7)	2.4 (0.4)	2.7 (0.9)	0.142			TOTAL_ CHOLESTEROL	3.3 (1.1)	2.9 (0.9)	2.7 (0.8)	0.116

## Sheet: Table S6
WGCNA microbiome: Turquoise cluster							WGCNA microbiome: Blue cluster							WGCNA microbiome: grey (unassigned) cluster
ID	Presence.AD	Presence.CON	Presence.MCI	moduleColors	kMEturquoise		ID	Presence.AD	Presence.CON	Presence.MCI	moduleColors	kMEblue		ID	Presence.AD	Presence.CON	Presence.MCI	moduleColors	kMEgrey
s__Lautropia.dentalis	4	10	1	turquoise	0.805348		s__Veillonella.atypica.1	13	18	11	blue	0.907793		s__Streptococcus.salivarius	15	22	12	grey	0.981355
s__Porphyromonas.gingivalis	0	4	1	turquoise	0.795885		s__Prevotella_7.histicola	13	9	11	blue	0.863259		s__Rothia.mucilaginosa.A	14	15	7	grey	0.97932
s__Eubacterium.M.brachy	10	17	6	turquoise	0.790954		s__Prevotella.intermedia	8	9	6	blue	0.82003		s__Streptococcus.parasanguinis	15	22	13	grey	0.975409
s__Porphyromonas.endodontalis	3	9	2	turquoise	0.766819		g__Prevotella__s__Unclassified	3	9	5	blue	0.81741
s__Lautropia.mirabilis.1	1	10	1	turquoise	0.75821		s__Anaeroglobus.micronuciformis	14	19	11	blue	0.808404
[truncated: 83 more rows]

## Sheet: Table S7
mat...1.exclude.	NumQuantID	Presence.AD	Presence.CON	Presence.MCI	logFC	AveExpr	t	P.Value	adj.P.Val	B	logFC.1	AveExpr.1	t.1	P.Value.1	adj.P.Val.1	B.1	logFC.2	AveExpr.2	t.2	P.Value.2	adj.P.Val.2	B.2	AUC.MCI.Ctrl	AUC.AD.Ctrl	AUC.AD.MCI
[truncated: 115 more rows]

[truncated: 3 more sheets: Table S8, Table S9, Table S10]
